# Supplementary material for: Associations between fatty liver index and asymptomatic intracranial vertebrobasilar stenosis in Chinese population
Source: PLoS One. 2017 Nov 9;12(11):e0187502. doi: 10.1371/journal.pone.0187502 (PMC5679613; doi:10.1371/journal.pone.0187502)
Supplement: S2 Table — (XLSX) [file pone.0187502.s002.xlsx]

## Sheet: Sheet1
Participants	MetS	AGE	GENDER	WC	BMI	SBP	DBP	smoking	HYPERTENSION	HYPERTENSIONdrug	DIABETES	DIABETESdrug	IVBS	ALT	AST	GGT	TG	TC	LDL-c	HDL-c	FLI	FPG
2005000243	0	64	1	84	25.52	142	98	1	1	0	0	0	0	18	16	20	1.12	4.9	3.45	1.51	22.8901	4.77
2005000334	0	35	1	80	22.41	120	70	1	0	0	0	0	0	61	28	49	1.34	4.44	2.61	1.46	26.028	5.11
2005000726	0	60	1	83	22.41	120	80	1	0	0	0	0	0	16	16	21	1.55	4.23	2.78	0.92	20.5033	4.9
2005000863	0	55	1	83	22.08	110	75	1	0	0	0	0	0	27	22	37	2.38	5.75	3.57	1.19	35.7636	4.92
2005001079	0	69	1	94	24.77	110	70	0	0	0	0	0	0	29	26	46	3.74	5.65	3.24	1.05	72.2789	6.49
2005001712	0	58	1	85	24.28	130	80	1	0	0	0	0	0	37	27	111	2.4	5.28	3.13	1.42	65.0886	5.62
2005002612	0	42	2	72	22.87	110	75	0	0	0	0	0	0	17	21	29	0.81	5.4	3.48	1.64	9.44121	4.94
2005003269	0	54	2	66	19.65	110	70	0	0	0	0	0	0	9	15	9	0.66	2.75	1.41	1.25	1.6927	5.65
2005003316	0	59	1	85	24.61	110	70	1	0	0	0	0	0	20	22	31	5.64	4.71	1.92	0.89	63.8123	5.98
2005003376	0	52	1	77	19.26	126	80	1	0	0	1	0	0	25	16	15	1.52	3.73	2.24	0.91	8.53957	9.15
2005003379	1	56	1	99	29.75	150	110	0	1	0	0	0	0	91	54	39	4.4	5.3	3.03	0.91	87.5655	7.05
2005003911	0	59	1	87	26.75	140	100	1	1	0	0	0	0	17	19	35	1.21	4.59	2.65	1.59	39.9129	4.94
2005003913	0	62	1	78	20.9	100	70	0	0	0	0	0	0	18	16	14	0.66	4.83	3.32	1.15	5.04604	5.78
2005003966	0	58	1	83	23.89	115	70	0	0	0	0	0	0	13	17	44	1.28	3.77	1.97	1.35	30.9869	5.03
2005004326	0	61	1	98	27.47	120	85	0	0	0	0	0	1	42	24	41	2.23	7.99	5.69	1.35	72.5167	5.59
2005004527	0	53	1	99	26.23	120	80	1	0	0	0	0	0	23	18	38	4.52	4.79	2.25	0.82	81.3	5.38
2005004573	0	59	1	81	25.01	110	70	0	0	0	0	0	0	20	20	23	1.17	5.01	3	1.65	21.3754	6.17
2005004579	1	56	1	91	24.77	110	70	1	0	0	1	0	0	14	16	29	4.14	5.13	2.43	1.03	63.7591	13.04
2005004585	0	43	1	80	22.53	100	70	0	0	0	0	0	0	20	22	14	1.33	4.98	3.21	1.29	12.6258	5.53
2005004589	0	59	1	78	21.11	132	78	1	0	0	0	0	0	19	20	26	0.65	5.18	3.36	1.54	7.75809	6.34
2005004617	0	51	1	83	22.49	110	75	0	0	0	0	0	0	24	19	15	1.66	4.23	2.39	1.06	17.9423	5.59
2005004618	0	37	1	83	24.22	120	80	0	0	0	0	0	0	38	25	26	1.68	4.99	3.25	1.14	29.4539	5.73
2005004629	0	67	1	92	22.59	125	80	1	0	0	0	0	0	15	19	24	1.3	4.89	2.59	1.89	28.3969	5.01
2005004633	0	39	1	73	20.38	115	70	0	0	0	0	0	0	10	20	14	1.17	5.03	2.51	1.84	6.143	5.64
2005004635	0	62	1	86	24.73	130	80	1	0	0	0	0	0	15	21	32	2.39	4.74	2.75	1.12	46.0449	5.72
2005004637	0	38	1	72	22.94	120	80	0	0	0	0	0	0	10	17	16	1.26	4.18	2.3	1.44	9.47372	5.49
2005004641	0	39	2	78	24.98	125	80	0	0	0	0	0	0	14	19	10	0.61	3.95	2.45	1.28	6.39041	5.17
2005004644	0	42	1	105	30.56	130	85	1	0	0	0	0	0	77	43	62	9.76	7.8	3.31	1.16	96.9956	10.94
2005004645	0	31	1	71	16.98	110	76	0	0	0	0	0	0	12	18	20	1.13	3.58	1.61	1.57	4.3851	4.92
2005004646	0	53	1	86	22.34	118	70	0	0	0	0	0	0	22	30	26	1	5.16	2.97	1.76	18.6916	5.07
2005004677	0	52	1	90	25.56	110	70	0	0	0	0	0	0	19	22	40	2.64	5.54	3.37	1.13	60.4407	5.91
2005004700	0	54	2	77	24.46	120	80	0	0	0	0	0	0	16	18	17	0.94	4.37	2.32	1.61	11.7479	6.04
2005004974	0	53	1	95	26.78	130	90	0	0	0	1	0	1	63	42	85	1.34	4.26	2.33	1.47	67.9922	8.15
2005005092	0	58	1	92	67.12	145	95	0	1	0	0	0	0	28	23	27	1.29	5.44	3.72	1.38	99.5237	5.89
2005005642	0	58	1	75	21.6	110	80	1	0	0	0	0	0	9	15	14	1.1	4.77	2.82	1.49	7.51829	5.29
2005005648	0	33	1	73	24.02	120	85	0	0	0	0	0	0	28	25	19	0.87	4.16	2.76	1.22	9.24924	5.07
2005005649	0	43	1	76	22.49	120	80	1	0	0	0	0	0	12	15	13	1.18	4.26	2.57	1.45	8.95398	4.81
2005005651	0	39	1	89	27.44	110	70	1	0	0	0	0	0	14	14	33	3.25	4.4	2.21	0.93	66.6448	5.51
2005005652	0	40	1	86	25.76	126	80	0	0	0	0	0	0	36	28	66	1.26	5.54	3.39	1.83	47.3603	5.49
2005005670	0	60	1	91	22.55	160	80	0	1	0	0	0	0	19	20	19	1.05	5.3	3.4	1.59	20.5104	5.92
2005005671	0	38	1	101	28.73	130	80	0	0	0	0	0	0	54	30	12	0.57	4.29	2.67	1.43	29.3631	5.34
2005005678	0	46	1	90	28.01	150	100	0	1	0	0	0	1	18	19	14	3.11	4.87	2.94	0.98	54.1599	6.24
2005005680	0	46	1	74	19.15	110	70	1	0	0	0	0	0	17	22	13	0.9	4.15	2.64	1.3	4.11831	4.86
2005005681	0	42	1	69	17.96	135	80	1	0	0	0	0	0	17	16	12	0.95	4.54	2.28	1.88	2.70137	5.25
2005005688	0	34	1	83	22.53	122	80	0	0	0	0	0	0	43	24	28	1.79	4.47	2.94	0.99	26.9984	5.47
2005005689	0	64	1	89	27.73	130	80	0	0	0	0	0	1	28	24	34	2.37	5.57	3.56	1.16	61.1349	5.57
2005005690	0	68	1	101	28.08	140	88	1	0	0	0	0	0	18	19	24	2.71	5.24	3.49	0.85	73.4058	5.37
2005005731	0	43	1	85	24.18	110	80	0	0	0	0	0	0	37	32	25	1.08	3.25	1.98	0.81	22.7544	5.32
2005005732	0	45	1	92	27.54	120	80	0	0	0	0	0	1	38	24	42	1.81	4.76	3.34	0.98	61.7843	5.7
2005005804	0	47	1	101	29.41	115	80	1	0	0	0	0	1	57	33	27	0.96	5.6	4.33	0.95	57.3404	5.78
2005005807	0	50	1	90	27.06	130	85	1	0	0	0	0	0	90	49	51	2.72	5.65	4.08	0.83	69.7463	6.35
2005005814	0	47	1	71	18.61	100	70	1	0	0	0	0	0	13	22	36	0.86	5.1	2.39	2.29	6.33447	5.32
2005005819	0	47	2	63	18.99	95	58	0	0	0	0	0	0	11	17	15	0.58	3.88	2.06	1.46	1.68091	5.62
2005005913	0	57	1	86	25.97	110	70	1	0	0	0	0	1	21	22	18	1.63	5.37	3.96	1.04	31.7776	5.59
2005005942	0	56	1	90	24.22	120	80	1	0	0	0	0	0	16	14	19	6.34	5.19	2.02	0.79	63.1351	6.25
2005005946	0	60	1	85	22.49	120	80	1	0	0	0	0	1	12	15	14	1.34	4.79	3.19	1.3	15.8707	5.29
2005005950	0	49	1	80	23.3	110	78	1	0	0	0	0	0	21	21	33	1.77	3.75	2.24	1.07	28.1019	6.03
2005005952	0	48	1	96	26.49	120	70	1	0	0	0	0	0	48	34	28	2.7	5.01	3.16	1.12	65.3952	5.61
2005005955	0	56	1	94	26.93	130	80	0	0	0	0	0	0	32	19	31	1.07	5.11	3.73	1.1	44.5864	5.24
2005005965	0	45	1	80	21.26	120	84	1	0	0	0	0	0	14	20	20	0.63	3.35	1.95	1.22	7.12933	5.41
2005005970	0	44	1	85	24.91	110	70	0	0	0	0	0	0	23	17	73	1.65	4.91	3.42	1.14	51.313	6.33
2005006064	0	34	2	59	18.01	100	70	0	0	0	0	0	0	16	23	8	0.42	4.73	2.52	2.03	0.561856	4.59
2005006080	0	41	1	87	24.72	110	76	1	0	0	0	0	0	17	19	21	1.13	5.57	4.08	1.18	24.5413	4.45
2005006087	0	51	1	89	29.05	144	100	0	1	0	0	0	0	27	18	33	0.96	4.84	3.41	1.28	43.8757	5.12
2005006088	0	47	1	72	19.03	100	65	1	0	0	0	0	0	26	17	21	1.4	5.41	3.29	1.52	7.55118	5.61
2005006145	0	43	1	82	22.39	110	70	1	0	0	0	0	0	13	16	17	1.65	4.95	3.46	1.34	18.1971	5.07
2005006676	0	53	1	88	26.67	115	80	0	0	0	0	0	1	46	32	55	1.07	5.2	3.6	1.32	46.0117	6.53
2005006802	0	53	1	90	26.59	110	75	0	0	0	0	0	0	14	17	16	1.21	4.22	2.44	1.36	30.2725	5.21
2005006811	0	42	1	85	23.62	120	80	0	0	0	0	0	0	13	21	25	1.57	4.31	2.73	1.02	28.0186	4.94
2005006872	1	42	1	97	30.51	130	100	1	1	0	0	0	0	92	39	78	5.4	4.3	1.81	0.99	93.3665	6.1
2005006874	0	44	1	85	23.74	120	80	0	0	0	0	0	0	37	23	42	1.84	4.97	3.02	1.34	40.056	5.16
2005006879	0	51	1	83	24.69	136	90	0	1	0	0	0	0	49	29	49	2.38	5.7	3.92	1.13	49.471	5.97
2005006890	0	50	1	81	22.91	120	95	0	0	0	0	0	0	55	29	51	2.38	6.89	4.9	1.38	41.4387	5.61
2005006895	0	51	1	78	24.87	110	70	0	0	0	0	0	0	20	20	9	0.98	4.49	2.93	1.32	8.91984	4.99
2005007245	1	56	1	95	28.6	145	105	0	1	0	1	0	1	183	79	64	1.69	5.15	3.6	1.09	73.5712	7.57
2005007291	0	46	1	88	24.91	120	80	1	0	0	1	0	0	51	63	36	2.26	5.15	3.47	1.02	50.0938	10.53
2005007325	0	52	1	73	20.8	100	70	1	0	0	0	0	0	15	22	27	1.79	5.09	2.8	1.57	14.2915	5.97
2005007338	0	45	1	84	24.13	110	75	0	0	0	0	0	0	21	24	22	1.15	5.12	3.68	1.16	21.1799	5.51
2005007435	0	70	1	98	27.84	120	80	0	0	0	0	0	0	20	23	20	1.18	5.28	3.72	1.18	47.4942	4.84
2005007520	0	58	1	89	22.14	100	70	1	0	0	0	0	0	19	21	22	0.89	5.39	3.64	1.55	17.222	5.16
2005007529	0	54	1	93	24.28	104	80	0	0	0	0	0	0	39	33	44	4.76	5.76	3.07	0.84	73.7911	6.13
2005007543	0	49	1	79	22.41	110	80	1	0	0	0	0	0	14	19	17	1.27	4.22	2.82	0.95	12.9124	4.81
2005007706	0	51	2	70	22.06	130	90	0	0	0	1	0	0	9	11	17	2.29	4.42	2.57	1.5	13.3247	7.21
2005007745	0	60	1	85	24.54	100	60	0	0	0	0	0	0	17	17	29	1.09	4.99	3.42	1.2	25.7914	5.16
2005007790	0	59	1	90	25.64	120	70	1	0	0	0	0	0	21	22	18	0.97	4.86	3.18	1.27	25.1143	5.45
2005007899	0	55	1	79	21.91	135	90	1	0	0	0	0	0	27	16	42	4.36	4.96	2.74	1.09	46.1739	4.78
2005007935	0	50	2	82	24.44	120	80	0	0	0	0	0	0	15	17	17	1.68	4.86	3.15	1.31	23.131	6.03
2005008422	0	56	1	87	25.78	110	65	0	0	0	0	0	0	24	22	19	1.15	5.24	3.91	1.14	26.2885	6.06
2005008433	0	51	1	88	25.22	140	94	1	1	0	0	0	0	28	21	22	1.18	4.85	3.56	0.94	28.3724	5.28
2005008440	0	59	1	74	21.23	110	70	0	0	0	0	0	0	10	20	19	1.33	4.88	3.28	1.23	9.85098	5.56
2005008448	0	55	1	83	25.23	120	70	0	0	0	0	0	0	45	27	49	1.61	6.53	2.22	3.54	42.1017	5.94
2005008462	0	58	1	97	28.69	120	80	0	0	0	0	0	0	43	30	65	4.23	5.37	2.99	1.06	88.3684	6.31
2005008472	0	49	1	89	25.11	108	65	1	0	0	0	0	0	66	33	62	1.91	4.98	3.37	1.15	57.7987	4.9
2005008473	0	50	1	79	22.93	120	80	0	0	0	0	0	0	14	19	13	1.12	4.82	2.94	1.4	10.444	5.37
2005008480	0	50	1	74	19.83	120	80	0	0	0	0	0	0	15	16	25	0.96	4.75	2.89	1.5	7.43215	5.64
2005008487	0	42	1	77	22.04	125	80	0	0	0	0	0	0	27	21	27	1.55	5.06	3.29	1.26	17.5937	5.72
2005008570	0	61	1	82	23.24	110	70	0	0	0	0	0	0	15	19	29	1.4	5.87	3.89	1.44	23.9029	5.3
2005008571	0	59	2	92	27.1	120	75	0	0	0	0	0	0	22	26	19	2.6	6.33	3.84	1.69	54.8562	4.32
2005008576	0	61	1	90	26.09	130	84	0	0	0	0	0	0	19	22	27	1.85	5.59	3.65	1.52	46.9151	6.52
2005008596	0	57	1	80	22.47	120	78	0	0	0	0	0	0	17	16	24	1.08	4.96	3.28	1.21	14.7515	5.27
2005008727	0	51	1	77	22.28	110	70	1	0	0	0	0	0	23	18	12	1.07	4.27	2.63	1.25	7.9718	5.53
2005008910	0	50	1	83	22.21	120	80	1	0	0	0	0	0	27	30	142	2.04	6.28	3.32	2.37	56.2464	5.07
2005008911	0	43	1	87	22.41	120	72	1	0	0	0	0	0	23	27	49	1.05	4.65	2.86	1.49	28.7833	4.98
2005008919	0	65	1	81	22.11	128	80	1	0	0	0	0	0	25	27	20	1.01	5.02	3.24	1.29	12.4986	5.18
2005008920	0	58	1	90	27.5	120	80	1	0	0	0	0	0	21	23	23	1.84	5.23	3.46	1.14	48.8039	5.12
2005008921	0	56	1	78	21.71	110	80	1	0	0	1	0	0	42	25	18	1.58	4.57	3.11	0.9	14.0657	8.78
2005008948	0	49	2	71	20.56	100	60	0	0	0	0	0	0	16	20	8	0.48	4.53	2.87	1.58	1.69842	5.97
2005008951	0	47	1	86	25.9	110	80	0	0	0	0	0	0	29	23	90	1.46	5.83	3.97	1.3	56.8778	5.26
2005008954	0	57	1	75	20.21	120	85	0	0	0	0	0	0	18	21	51	1.58	4.63	3	1.15	19.3164	5.16
2005009017	0	55	1	83	25.1	120	80	0	0	0	0	0	0	13	18	19	0.9	5.82	4.09	1.25	17.2053	5.49
2005009333	0	54	1	95	26.85	150	90	1	0	0	0	0	0	38	23	97	2.05	5.74	4.47	0.86	77.9567	6.48
2005009471	1	50	1	85	28.41	160	100	1	1	0	1	0	0	20	17	38	3.36	4.44	1.49	1.28	67.8745	7.71
2005009700	0	50	1	76	20.03	100	62	1	0	0	0	0	0	16	18	16	1.19	3.97	2.18	1.36	7.55727	5.35
2005009732	0	47	1	79	21.52	120	80	0	0	0	0	0	0	11	19	14	0.66	4.16	2.22	1.66	5.75619	4.85
2005009733	0	46	1	85	24.28	120	80	1	0	0	0	0	0	27	23	63	1.41	5.19	3.34	1.25	42.7853	5.46
2005009734	0	56	1	91	29.07	130	85	1	0	0	0	0	0	54	30	23	1.75	6.07	4.13	1.23	54.3783	6.1
2005009740	0	47	1	73	20.4	120	70	1	0	0	0	0	0	13	22	15	0.89	4.14	2.42	1.33	5.04587	5.42
2005009772	0	41	2	67	19.19	100	60	0	0	0	0	0	0	11	15	12	0.74	4.08	2.24	1.65	2.28179	4.9
2005009777	0	56	1	83	22.99	110	70	0	0	0	0	0	0	19	19	15	1.46	5.18	3.48	1.13	17.1774	5.71
2005009780	0	53	1	80	23.59	110	80	1	0	0	0	0	0	28	22	34	1.12	4.22	2.9	0.97	21.185	5.84
2005009781	0	41	1	86	25.99	120	70	1	0	0	0	0	0	151	61	170	4.19	5.46	3.25	0.98	85.2045	5.11
2005009784	0	45	1	79	22.32	120	82	0	0	0	0	0	0	22	23	76	0.9	5.25	3.39	1.62	23.6095	6.02
2005009787	0	40	1	83	25.25	120	80	1	0	0	0	0	0	47	34	69	2.61	4.17	2.01	1.25	59.6368	5.85
2005009798	0	49	1	77	22.39	110	60	0	0	0	0	0	0	15	18	18	1.43	5	3.27	1.13	13.4309	4.72
2005009811	0	58	1	75	20.62	110	80	0	0	0	0	0	0	21	21	22	3.33	4.74	2.68	0.86	21.9983	6.24
2005009840	0	47	1	80	20.81	125	85	1	0	0	0	0	0	12	16	28	5.12	4.87	2.31	0.87	40.342	4.76
2005009945	0	59	1	81	22.39	120	80	0	0	0	0	0	0	15	15	18	1.41	4.46	2.88	1.01	15.9118	6.11
2005009950	0	51	1	92	25.1	120	78	1	0	0	0	0	0	21	21	44	1.79	4.32	2.59	1.19	54.0922	5.04
2005010013	0	61	1	85	26.45	110	70	1	0	0	0	0	0	32	29	40	2.11	6.36	4.32	1.4	51.7246	5.36
2005010090	0	41	1	73	21.08	115	75	0	0	0	0	0	0	47	29	9	0.89	3.09	1.82	0.82	3.89003	5.6
2005010093	0	35	1	84	23.35	126	80	0	0	0	0	0	0	13	18	26	0.64	5.56	3.61	1.6	13.4576	5.08
2005010107	0	47	1	73	20.66	110	70	1	0	0	0	0	0	25	18	14	0.71	3.94	2.27	1.4	4.05604	5.26
2005010110	0	38	1	89	25.31	130	80	0	0	0	0	0	0	30	20	20	1.1	4.32	2.88	1.04	26.975	5.91
2005010146	1	56	1	116	32.3	140	95	1	1	0	0	0	0	15	18	20	1.19	4.35	3.33	0.86	81.4824	5.47
2005010184	0	49	1	88	25.05	120	80	1	0	0	0	0	0	25	29	58	1.39	4.91	2.52	1.88	47.5626	5.9
2005010186	0	40	1	90	25	120	80	0	0	0	0	0	0	36	24	99	1.39	6.38	4.61	1.16	59.5169	5.26
2005010207	0	55	1	90	25.45	105	70	1	0	0	0	0	0	44	32	22	1.43	3.54	1.92	1.16	35.3209	5.64
2005010210	0	51	1	81	19.92	100	70	1	0	0	0	0	0	14	15	11	1.48	4.65	3.11	1.18	8.98424	5.65
2005010212	0	47	1	87	22.96	110	80	1	0	0	0	0	0	23	19	13	1.88	5.06	3.31	1.36	22.6695	5.45
2005011083	0	59	1	92	25.25	120	80	0	0	0	0	0	0	18	21	14	1.25	5.03	3.49	1.17	27.2992	5.57
2005011095	0	63	1	84	24.17	140	90	0	1	0	0	0	1	15	20	19	0.7	4.63	3.12	1.38	13.1596	5.33
2005011099	0	48	1	80	22.14	110	70	1	0	0	0	0	0	15	17	13	0.82	3.98	2.82	0.9	7.56638	5.14
2005011103	0	44	1	96	29.36	105	70	0	0	0	0	0	0	64	21	34	1.54	3.22	1.66	1.28	65.4688	5.53
2005011107	0	58	1	79	25.04	130	80	0	0	0	0	0	0	27	22	15	0.77	5.75	3.77	1.13	10.814	6.17
2005011109	0	40	1	93	29.05	110	80	0	0	0	0	0	0	32	24	29	1.88	4.2	2.69	1.02	62.5632	5.83
2005011110	0	47	1	76	18.54	110	65	1	0	0	0	0	0	13	16	21	0.55	3.61	1.82	1.66	3.72745	5.07
2005011122	0	58	1	85	23.88	120	78	1	0	0	0	0	0	26	19	20	2.89	4.28	2.41	0.93	38.081	5.38
2005011123	0	63	1	87	26.71	120	80	0	0	0	0	0	0	12	21	20	4.05	4.96	1.84	1.08	58.2941	5.96
2005011124	0	45	1	79	26.09	130	90	0	0	0	0	0	0	32	26	25	1.81	4.16	2.54	1.05	31.3751	5.26
2005011129	0	60	1	94	27.06	96	60	1	0	0	0	0	0	24	21	12	1.05	4.69	3.15	1.22	28.9308	5.03
2005011154	0	49	1	84	24.22	110	70	1	0	0	0	0	0	32	21	36	1.3	5.11	3.37	1.2	30.3398	5.53
2005011394	0	60	1	84	27.65	135	90	0	1	0	0	0	0	30	21	21	6.55	5.17	1.65	0.75	68.9911	5.53
2005011396	0	43	1	81	25.92	100	60	1	0	0	0	0	0	21	22	20	0.8	4.35	2.98	1.1	16.2658	4.83
2005011399	0	63	1	85	22.84	138	90	1	0	0	0	0	0	23	42	272	10.22	7.06	2.67	1.16	92.0348	5.75
2005011403	0	49	1	82	22.29	106	70	0	0	0	0	0	0	23	26	34	0.89	5.7	3.88	1.56	16.6927	5.78
2005011405	0	46	1	84	23.84	115	80	0	0	0	0	0	0	16	19	14	1.73	4.45	3.16	0.95	21.5889	4.9
2005011409	0	45	1	89	22.79	120	80	1	0	0	0	0	0	44	39	52	0.91	3.33	2.3	0.78	30.1362	4.78
2005011410	0	43	1	81	23.05	100	70	0	0	0	0	0	0	26	27	32	0.45	4.7	2.69	1.75	9.54897	5.15
2005011516	0	78	2	79	20.96	140	90	0	0	0	0	0	0	11	17	10	1.85	5.6	3.59	1.08	10.5952	5.41
2005011992	0	62	1	92	25.85	110	70	0	0	0	0	0	0	26	22	125	1.21	5.6	3.98	1.22	65.5836	6.09
2005012727	0	42	1	87	25.37	110	70	0	0	0	0	0	0	71	40	38	8.02	5.83	2.23	1.3	77.9122	4.91
2005012783	0	48	1	93	30.48	145	90	0	0	0	0	0	0	32	26	35	1.44	4.59	3.12	1.22	64.4103	5.98
2005012839	0	59	1	85	22.72	110	80	1	0	0	0	0	0	26	20	48	1.33	4.98	3.14	1.5	31.9001	4.89
2005012843	0	65	1	89	22.21	100	70	0	0	0	0	0	0	28	21	22	1.67	5.37	3.54	1.27	27.6785	5.96
2005012845	0	61	1	86	24.73	120	90	0	0	0	0	0	0	25	21	23	1.55	5.49	3.51	1.47	30.8246	4.86
2005012846	0	61	2	74	21.16	120	80	0	0	0	0	0	0	20	26	31	0.8	6.96	4.25	2.05	8.65458	5.69
2005012854	0	53	1	97	27.4	134	84	1	0	0	0	0	0	29	20	38	1.43	5.34	3.73	1.35	60.5755	5.37
2005012902	0	60	1	74	18.94	110	70	1	0	0	0	0	0	20	21	12	0.45	3.61	1.83	1.5	1.99397	4.87
2005012906	0	57	1	70	20.65	110	80	0	0	0	0	0	0	16	20	13	0.94	3.38	1.61	1.59	4.27077	5.6
2005013063	0	59	1	90	24.96	110	80	0	0	0	0	0	0	21	25	15	0.9	4.67	2.79	1.55	19.9514	6.08
2005013071	0	56	2	78	22.86	110	76	0	0	0	0	0	0	18	23	10	0.91	5.24	2.74	2.02	6.92783	5.78
2005013438	0	58	1	90	25.61	130	80	0	0	0	0	0	0	24	23	14	1.3	5.65	3.87	1.22	26.9319	6.1
2005013449	1	58	1	102	30.99	140	90	1	1	0	1	0	0	71	39	51	1.81	5.73	3.87	1.04	83.6081	7.44
2005013458	0	61	1	75	23.11	115	75	0	0	0	0	0	0	13	21	18	1.32	6.26	4.11	1.53	12.5035	5.29
2005014018	0	60	1	81	22.57	120	80	0	0	0	0	0	0	19	20	24	2.78	4.67	2.32	0.95	31.2968	4.99
2005014030	0	61	1	92	24.62	110	78	1	0	0	0	0	1	20	20	19	1.18	4.36	2.88	1.06	28.8491	5.95
2005014041	0	64	2	71	25.07	110	70	0	0	0	0	0	0	16	20	16	0.46	5.19	2.63	2.17	4.85991	5.19
2005014044	0	50	1	88	21.13	120	70	0	0	0	0	0	0	14	17	15	1.55	4.71	3.39	0.99	18.0992	4.56
2005014056	0	60	1	97	25.82	120	70	0	0	0	0	0	0	25	19	55	1.78	5.44	3.75	1.03	66.4633	4.97
2005014352	0	73	1	78	22.04	100	70	0	0	0	0	0	1	16	22	13	1.03	4.77	3.22	1.18	8.27631	5.02
2005014752	0	78	1	94	22.32	140	80	1	0	0	0	0	0	25	24	27	1.88	5.42	3.73	1.08	39.6456	5.12
2005014897	0	48	1	83	23.05	110	65	0	0	0	0	0	0	22	22	23	1.42	4.68	2.85	1.32	21.6813	5.17
2005014901	0	50	1	86	25.1	106	70	0	0	0	0	0	0	16	21	25	0.54	4.65	3.04	1.4	15.4215	5.14
2005015115	0	66	2	81	24.14	110	70	0	0	0	0	0	0	22	22	23	1.09	6.49	4.23	1.77	18.3791	5.26
2005015116	0	63	1	90	25.06	110	70	0	0	0	0	0	0	22	25	23	0.51	5.05	3.26	1.5	16.6614	5.04
2005015300	0	51	1	80	22.84	120	70	1	0	0	0	0	0	14	16	28	1.47	4.92	3.56	1.11	21.445	5.28
2005015306	0	35	1	73	18.99	130	90	0	1	0	0	0	0	12	16	10	1.05	4.53	2.92	1.38	3.68135	4.8
2005015840	0	56	1	75	20.08	115	80	1	0	0	0	0	0	30	24	84	1.1	4.26	2.32	1.48	19.2403	5.69
2005015845	0	39	2	64	20.78	130	80	0	0	0	0	0	0	13	19	13	0.94	4.8	3.05	1.48	3.19949	6.06
2005015848	0	47	2	74	23.05	110	70	0	0	0	0	0	0	37	22	84	1.07	5.77	3.73	1.67	24.9554	5.39
2005015849	0	49	1	80	23.04	120	70	1	0	0	0	0	0	18	19	35	1.65	3.42	1.93	1.11	26.8901	4.47
2005015933	1	57	1	96	24.91	145	95	1	1	0	0	0	0	19	18	67	2.19	5.4	3.12	1.65	69.9259	5.67
2005015953	0	47	1	84	22.25	110	75	1	0	0	0	0	0	20	20	25	1.23	4.84	3.6	1.01	19.4731	5.11
2005016110	0	74	1	82	24.24	140	85	0	1	0	0	0	0	24	22	21	0.99	5.97	4.03	1.46	17.0654	6.68
2005016189	0	61	1	85	25.47	105	70	1	0	0	0	0	0	26	26	16	0.61	3.81	1.79	1.69	12.9232	5.78
2005016261	0	61	1	96	25.85	110	70	1	0	0	0	0	0	15	32	10	1.29	6.29	2.92	1.55	28.9942	5.2
2005016264	0	64	1	86	25.73	126	94	0	1	0	0	0	0	28	23	29	1.6	5.07	3.22	1.17	38.3991	5.96
2005016266	0	59	2	72	22.27	100	60	0	0	0	0	0	0	14	21	15	0.72	4.24	2.74	1.38	5.06951	5.62
2005016271	0	38	1	74	20.08	100	70	0	0	0	0	0	0	7	13	10	0.93	3.14	1.46	1.31	4.0097	4.93
2005016315	0	62	1	90	26.03	110	90	0	1	0	0	0	0	80	57	22	2.87	6.94	4.71	1.09	53.4831	4.65
2005016316	0	61	2	82	24.39	116	76	0	0	0	0	0	0	20	26	12	0.65	6.92	3.91	2.4	8.60451	4.92
2005016720	0	52	2	81	25.2	100	70	0	0	0	0	0	0	28	23	32	0.76	4.24	2.7	1.31	18.9988	6.04
2005016758	0	48	1	98	26.82	120	80	0	0	0	0	0	0	22	18	36	1.12	5.09	3.48	1.21	53.2505	5.92
2005016759	0	58	1	95	26.08	140	90	0	1	0	0	0	0	18	16	22	1.14	7.47	5.39	1.48	38.4998	5.05
2005016774	0	46	1	85	26.26	105	70	1	0	0	0	0	0	19	17	22	0.91	4.7	3.16	1.13	23.3596	5.68
2005017200	0	48	1	70	18.42	105	70	1	0	0	0	0	0	22	22	24	0.83	4.99	3.1	1.63	4.31859	5.01
2005017232	0	55	1	84	24.54	120	85	1	0	0	0	0	0	24	27	35	2.72	4.75	2.69	1.17	47.4187	5.64
2005017323	1	56	1	91	26.57	130	90	0	1	0	0	0	0	23	22	39	4.28	4.78	2.38	1.21	74.2602	6.01
2005017329	0	57	1	81	23.32	110	80	1	0	0	0	0	0	13	18	19	1.03	5.02	3.37	1.36	14.234	5.68
2005017514	0	67	1	76	20.05	130	80	1	0	0	0	0	0	18	28	29	1.36	4.42	2.26	1.7	12.4876	4.83
2005017613	0	42	2	70	21.27	110	70	0	0	0	0	0	0	17	17	9	0.94	4.19	1.96	1.86	3.59999	5.54
2005018156	0	71	1	94	24.34	110	70	0	0	0	0	0	0	23	23	69	2.69	4.7	2.73	1	70.5917	5.71
2005018847	0	49	1	95	26.41	110	70	1	0	0	0	0	0	51	22	62	2.33	4.93	3.42	0.84	73.1577	5.78
2005018853	0	62	1	90	24.64	130	80	0	0	0	1	0	0	25	21	70	3.88	4.62	2.61	0.99	74.3596	7.25
2005018858	0	67	1	83	22.5	110	75	1	0	0	0	0	0	22	24	46	2.32	4.95	2.73	1.56	40.245	5.8
2005019397	0	66	1	79	19.79	110	70	0	0	0	0	0	0	20	21	60	0.66	4.83	2.71	1.77	12.0132	5.26
2005019476	1	68	1	100	28.04	140	85	1	0	0	1	0	0	38	29	48	1.13	5.17	3.8	1.02	65.0403	7.13
2005019553	0	58	1	66	19.53	102	70	0	0	0	0	0	0	13	18	10	0.82	4.15	2.75	1.18	2.19683	4.91
2005019582	0	44	1	75	22.76	108	70	1	0	0	0	0	0	14	19	9	1.54	4.42	3.16	0.9	8.74632	5.04
2005019699	0	47	1	79	22.11	120	80	1	0	0	0	0	0	18	22	22	3.34	4.67	2.25	1.17	30.0736	5.17
2005019709	0	38	1	88	26.78	135	80	1	0	0	0	0	0	25	23	27	2.83	5.54	3.53	1.21	56.7453	5.46
2005019812	0	76	1	84	24.22	105	70	0	0	0	0	0	0	18	21	37	1.48	5.68	3.7	1.52	33.4498	5.51
2005019864	0	51	1	96	24.99	110	62	0	0	0	0	0	0	31	26	22	0.87	3.41	1.99	1.12	30.4813	5.22
2005020237	0	62	1	94	26.96	130	90	1	1	0	0	0	0	22	22	16	1.18	5.45	3.5	1.64	35.5522	4.97
2005020238	0	63	2	76	25.07	100	70	0	0	0	0	0	0	21	21	29	2.59	4.7	2.62	1.01	34.6294	5.37
2005021135	0	57	1	90	22.03	120	80	0	0	0	0	0	0	12	17	14	0.8	4.91	3.52	1.19	12.3642	5.09
2005021264	0	45	1	80	22.39	110	70	0	0	0	0	0	0	22	16	22	1.02	3.98	2.42	1.18	13.2125	5.09
2005021280	0	44	1	89	23.18	115	70	1	0	0	0	0	0	81	44	26	1.45	4.42	2.88	1.28	30.1469	5.29
2005021411	0	56	2	71	20.08	90	60	0	0	0	0	0	0	18	15	20	0.63	3.56	1.84	1.44	3.88654	4.98
2005021428	0	60	1	90	24.58	130	70	0	0	0	0	0	0	24	22	38	2.66	3.69	2.04	0.79	56.4146	5.68
2005021438	0	49	1	97	30.09	120	80	0	0	0	0	0	1	18	18	36	1.65	4.95	3.21	1.43	71.1149	5.65
2005021439	0	41	2	63	18.73	110	70	0	0	0	0	0	0	9	14	10	0.57	4.17	2.12	1.63	1.1977	5.18
2005021447	0	60	1	82	21.53	100	66	0	0	0	0	0	0	15	20	17	1.44	3.84	2.46	0.9	14.7754	5.97
2005021457	0	62	1	88	23.67	110	70	0	0	0	0	0	0	18	28	22	1.14	4.58	2.93	1.29	23.6065	4.81
2005021461	0	59	1	88	26.96	120	80	0	0	0	0	0	0	19	19	19	1.75	5.73	4.03	1.26	39.7981	5.68
2005021466	0	56	2	67	19.88	104	70	1	0	0	0	0	0	11	19	11	0.75	6.37	4.73	1.6	2.38717	4.82
2005021532	0	62	1	89	26.03	120	76	0	0	0	0	0	0	27	25	32	2.83	5.93	3.75	1.3	58.4726	5.56
2005021535	0	56	1	90	25.1	110	70	0	0	0	0	0	0	25	23	15	1.66	7.06	4.7	1.61	31.2927	5.51
2005021603	0	54	1	79	20.29	110	70	1	0	0	0	0	0	14	18	21	1.88	5.24	3.43	1.3	15.7378	4.98
2005021660	0	56	1	84	22.32	120	80	1	0	0	0	0	0	26	21	57	3.04	5.85	3.44	1.25	51.1059	5.3
2005021679	0	61	1	86	22.91	140	90	1	0	0	0	0	0	30	26	35	1.04	3.92	2.88	1.51	24.2295	5.21
2005021682	0	65	1	83	24.17	120	70	1	0	0	0	0	0	14	15	11	0.92	4.88	2.57	1.6	11.1859	5.25
2005021683	0	63	2	84	27	120	85	0	0	0	0	0	0	36	21	40	2.6	4.49	2.53	1.01	57.2356	6.09
2005021685	0	64	2	80	23.89	120	80	0	0	0	0	0	0	21	19	14	1.85	4.18	2.34	1.29	19.2955	5.58
2005021702	0	77	1	83	25.56	130	80	0	0	0	0	0	0	12	20	11	1.02	4.5	2.99	1.22	14.426	4.8
2005021710	0	82	1	73	21.57	110	70	0	0	0	0	0	0	27	15	146	1.4	2.97	1.61	1.22	33.0344	5.37
2005021725	0	85	1	71	17.16	110	60	0	0	0	0	0	0	15	28	34	0.64	5.7	2.41	1.22	3.8498	4.83
2005021747	0	66	1	92	25.5	120	80	0	0	0	0	0	0	24	21	53	1.05	5.17	3.71	1.05	46.1308	4.88
2005021752	0	80	1	89	25.41	140	65	0	1	0	0	0	0	10	14	12	0.57	4.13	3.07	1.01	12.1822	5.07
2005022090	0	43	1	96	26.91	120	80	0	0	0	0	0	0	24	22	27	2.61	3.89	2.08	0.98	65.3943	4.97
2005022396	0	62	2	81	23.73	120	80	0	0	0	0	0	0	28	26	49	5.94	5.72	2	0.96	64.8173	5.37
2005022400	0	62	2	80	24.01	130	70	0	0	0	0	0	0	33	27	36	1.69	5.29	3.27	1.46	30.5271	5.04
2005022424	0	60	1	81	24.68	110	95	1	1	0	0	0	0	14	17	24	1.64	5.95	4.16	1.12	26.9741	4.94
2005022426	0	68	1	91	24.62	124	80	1	0	0	0	0	0	18	19	33	2.61	5.28	3.59	0.97	54.9138	5.53
2005022452	0	65	1	101	29.07	120	70	0	0	0	0	0	0	34	22	23	1.09	3.86	2.36	1.12	56.3258	5.25
2005022455	1	66	1	93	26.3	130	90	0	1	0	0	0	0	40	29	46	2.3	5	2.95	1.16	65.8064	5.4
2005022458	0	56	1	73	20.42	110	70	0	0	0	0	0	0	20	22	48	1.07	5.12	3.35	1.24	12.7709	5.26
2005022459	0	48	2	66	20.13	90	55	0	0	0	0	0	0	15	16	8	0.67	4.11	2.61	1.32	1.68685	4.83
2005022808	0	62	1	85	25.95	110	80	1	0	0	0	0	0	20	24	19	1.28	3.97	2.36	1.13	26.6719	5.3
2005022820	0	85	1	104	31.74	138	80	0	0	0	0	0	0	15	17	16	1.37	4.27	2.78	1	67.74	5.96
2005022838	0	55	1	79	24.86	100	64	0	0	0	0	0	1	15	20	16	1.86	4.91	2.97	1.19	22.3033	5.69
2005022920	0	52	1	86	23.32	105	70	0	0	0	0	0	0	36	25	19	3.39	5.89	3.3	1.13	40.2344	5.05
2005023168	0	50	1	90	27.4	120	90	1	0	0	0	0	0	52	28	30	2.66	4.73	2.69	1.14	61.7809	4.67
2005023637	0	53	2	75	24.84	120	80	0	0	0	0	0	0	49	28	13	0.76	4.88	3.13	1.51	7.83564	5.37
2005023749	0	58	1	87	24.82	110	76	0	0	0	0	0	0	20	18	27	1	4.38	3.02	1.1	26.0118	5.06
2005023860	0	54	1	68	18.37	110	70	0	0	0	0	0	0	15	20	14	0.95	4.89	3.45	1.14	3.01968	5.3
2005024241	0	80	1	78	20.2	120	72	0	0	0	0	0	0	16	20	22	1.34	3.92	2.48	0.94	11.5816	5.97
2005024348	0	59	1	96	25.89	120	88	0	0	0	0	0	0	23	27	23	1.81	6.54	4.3	1.46	50.7672	5.52
2005024360	0	49	1	89	26.03	120	92	1	1	0	0	0	0	22	22	16	3.29	5.23	2.98	1.03	49.7015	5.23
2005024994	0	49	1	72	22.72	122	80	0	0	0	0	0	0	18	25	12	1.08	3.77	2.01	1.28	6.6536	5.18
2005024999	0	42	1	82	24.11	130	80	0	0	0	0	0	0	6	18	14	0.92	4.67	2.95	1.39	12.3459	4.75
2005025225	0	68	1	90	23.53	125	78	0	0	0	0	0	0	20	18	22	0.81	4	2.76	1	19.5679	5.7
2005025439	0	62	1	89	22.43	95	65	1	0	0	0	0	0	39	24	55	2.56	5.19	2.67	1.28	53.3728	5.11
2005025440	0	66	2	91	27.55	110	70	0	0	0	0	0	0	76	52	70	2.54	8.15	5.55	1.28	75.3706	5.58
2005025618	0	61	1	99	27.04	145	90	1	0	0	0	0	0	38	32	30	1.81	4.63	2.86	1.15	63.1885	6.17
2005025620	0	58	1	88	23.81	150	94	1	1	0	0	0	0	19	24	36	1.27	4.54	2.54	1.67	33.2166	5.94
2005025621	0	50	1	81	23.01	105	80	0	0	0	0	0	0	18	20	14	1.41	5.31	3.61	1.3	14.6907	5.53
2005025863	0	43	1	86	25.9	120	80	0	0	0	0	0	0	28	21	29	1.18	4.11	2.65	1.14	32.3181	5.46
2005026031	0	56	1	89	24.3	120	80	0	0	0	0	0	0	23	17	30	1.16	4.37	2.88	1.04	31.1194	5.72
2005026052	0	58	1	99	28.09	110	70	1	0	0	0	0	0	40	24	56	1.7	5.73	4.1	0.96	74.5481	4.64
2005026053	0	55	2	80	23.83	110	70	0	0	0	0	0	0	27	23	18	1.4	5.96	4.17	1.17	17.881	4.8
2005026054	0	56	1	92	26.83	104	70	0	0	0	0	0	0	15	20	28	0.84	5.91	3.8	1.6	34.5018	5.05
2005026070	0	59	1	85	23.32	100	70	0	0	0	0	0	0	22	28	20	6.36	5.88	2.34	0.92	54.6799	5.94
2005026077	0	59	1	84	23.94	130	80	1	0	0	0	0	0	16	22	32	1.61	5.54	3.86	0.96	32.0639	5.35
2005026094	0	59	1	87	27.14	118	76	0	0	0	0	0	0	29	24	30	3.09	4.68	2.43	1.11	60.5377	5.78
2005026095	0	58	2	78	24.65	120	78	0	0	0	0	0	0	20	25	26	2.47	5.37	3.21	1.48	32.9298	5.36
2005026171	0	42	1	87	24.76	120	80	1	0	0	0	0	0	24	23	31	2.47	5.59	3.69	1.13	47.6821	5.8
2005026172	0	48	1	86	24	130	90	0	0	0	0	0	0	89	32	201	1.22	4.16	2.61	1.07	60.3132	5.85
2005026183	0	60	1	85	21.16	100	70	0	0	0	0	0	0	24	21	22	1.02	5.01	3.21	1.38	14.3285	5.19
2005026673	0	54	1	97	26.26	110	70	0	0	0	0	0	0	63	44	60	1.14	2.91	1.53	0.94	59.4597	5.8
2005026759	0	29	1	90	26.88	120	70	1	0	0	0	0	0	35	22	44	1.34	3.49	2.26	0.79	50.7383	4.72
2005026918	0	50	1	92	26.28	140	90	1	0	0	0	0	0	22	23	56	1.15	5.07	3.4	1.09	51.9882	4.95
2005027045	0	60	1	82	23.24	110	70	1	0	0	0	0	0	24	24	59	1.85	4.87	3.59	0.96	40.5538	4.77
2005027046	0	60	2	80	23.83	105	65	0	0	0	0	0	0	13	20	11	0.9	4.38	2.21	1.84	9.11979	5.2
2005027061	0	52	1	90	24.06	110	70	1	0	0	0	0	0	23	21	27	2.42	5.89	3.98	1.3	46.2629	4.89
2005027062	0	50	2	72	21.76	100	70	0	0	0	0	0	0	11	21	35	1.17	5.93	1.86	1.61	12.6779	4.54
2005027069	0	59	1	82	23.23	110	70	0	0	0	0	0	0	15	15	29	1.66	5.43	3.52	1.4	26.952	5.32
2005027204	0	60	1	89	25.26	110	70	0	0	0	0	0	0	44	14	56	1.33	4.25	3.83	1.57	47.9355	4.87
2005027465	0	62	1	96	27.13	120	80	1	0	0	0	0	1	39	25	43	4.96	5.01	2.39	0.84	83.3828	5.16
2005027761	0	42	1	87	24.81	120	85	0	0	0	0	0	0	26	20	27	1.64	4.16	2.65	0.91	36.0015	5.67
2005028069	0	59	1	92	24.77	110	70	0	0	0	0	0	0	37	28	52	1.77	5.74	3.9	1.33	55.6611	5.77
2005028086	0	62	2	75	23.81	120	80	0	0	0	0	0	0	40	39	38	1.05	6.01	3.65	1.9	17.8012	5.46
2005028122	0	61	1	80	21.97	138	90	0	1	0	0	0	0	14	29	16	0.63	5.08	3.27	1.42	6.73255	5.38
2005028309	0	34	1	79	23.3	100	65	0	0	0	0	0	0	14	20	14	0.66	4.43	3.06	1.3	7.25482	5.29
2005028311	0	49	2	71	23.83	95	65	0	0	0	0	0	0	11	15	13	0.48	4.25	2.5	1.54	3.71399	4.99
2005028363	0	44	2	83	25.71	100	70	0	0	0	0	0	0	9	15	18	1.28	4.94	2.94	1.61	23.3346	5.45
2005028365	0	39	2	81	23.88	100	65	0	0	0	0	0	0	41	20	89	0.91	4.61	3.07	1.25	32.5752	5.35
2005028369	0	59	2	80	24.43	120	80	0	0	0	0	0	0	29	38	18	0.91	4.93	2.72	0.81	13.5689	4.87
2005028371	0	57	1	95	28.04	120	80	1	0	0	0	0	0	15	26	21	2.6	4.22	2.71	1.37	63.5615	4.81
2005028952	0	43	2	64	19.87	95	60	0	0	0	0	0	0	25	20	13	0.53	3.69	1.94	1.49	1.65901	4.58
2005029097	1	57	1	104	34.65	140	100	0	1	0	0	0	0	29	20	54	1.91	5.3	3.8	1	91.1846	5.97
2005029267	1	42	1	124	37.54	110	74	1	0	0	1	0	0	117	73	79	3.27	5.1	3.09	1.03	98.9886	11.93
2005029288	0	48	1	84	23.32	110	80	1	0	0	0	0	0	21	20	37	2.53	6.52	4.41	1.3	42.506	5.6
2005029394	0	56	2	84	27.38	115	70	0	0	0	0	0	0	17	19	11	0.91	5.07	2.93	1.69	17.0355	4.66
2005029588	0	59	1	75	21.27	120	80	0	0	0	0	0	0	23	23	20	1.22	3.44	1.98	0.93	9.96809	5.16
2005029688	0	60	1	86	23.62	120	70	0	0	0	0	0	0	38	28	73	2.38	4.16	2.48	0.95	56.8401	5.43
2005029696	0	58	2	72	21.87	100	70	0	0	0	0	0	0	30	24	35	1.37	5.49	3.78	1.24	14.6282	4.86
2005030392	0	61	1	84	25.82	110	76	1	0	0	0	0	0	17	18	47	2.41	4.82	3.07	1.11	54.2627	5.03
2005030447	0	53	2	77	23.52	120	70	0	0	0	0	0	0	13	16	14	0.82	4.12	2.6	1.4	8.19046	5.21
2005030580	0	37	1	82	23.41	120	80	1	0	0	0	0	0	45	16	59	1.8	5.19	3.27	1.5	40.494	4.63
2005030600	0	73	1	84	25.97	120	80	0	0	0	0	0	0	22	18	18	1.05	4.76	3.43	1.1	21.6	5.71
2005030601	0	72	2	76	23.94	100	70	0	0	0	0	0	0	15	20	11	0.8	5.16	3.74	1.25	6.86219	5.35
2005030605	0	68	2	73	21.5	110	70	0	0	0	0	0	0	13	19	9	1.01	5.95	3.89	1.8	4.617	5.19
2005030606	0	86	1	70	18.37	110	64	0	0	0	0	0	0	20	33	20	1.24	5.39	2.8	2	5.45069	5.34
2005031592	0	41	2	92	30.87	105	75	0	0	0	0	0	0	29	26	23	1.28	6.56	4.65	1.44	54.5059	5.13
2005032390	0	49	1	83	21.97	110	80	0	0	0	0	0	0	18	26	22	1.5	5.19	3.22	1.15	19.5582	5.28
2005032433	0	59	1	96	27.77	120	80	1	0	0	0	0	1	53	38	36	1.1	5.14	3.36	1.26	53.4714	5.04
2005032497	0	59	1	83	24.45	120	80	1	0	0	0	0	0	8	20	19	0.56	5.31	3.32	1.5	10.7777	5.27
2005032502	0	54	2	73	22.31	120	80	0	0	0	0	0	0	37	29	28	0.83	5.82	2.49	1.83	9.21463	5.07
2005032505	0	57	2	68	21.22	140	90	0	0	0	0	0	0	18	27	15	0.57	4.31	2.36	1.59	2.90154	5.34
2005032508	0	39	2	84	27	120	80	0	0	0	0	0	0	25	21	32	1.44	4.12	2.61	1.22	39.3686	5.82
2005032517	0	45	2	72	22.07	110	80	0	0	0	0	0	0	11	15	10	0.79	4.97	3.18	1.5	4.06833	5.37
2005032523	0	55	1	79	22.46	110	70	1	0	0	0	0	0	35	25	16	1.28	4.34	2.81	0.97	12.5886	4.82
2005032531	0	51	1	87	22.77	120	80	0	0	0	0	0	0	28	18	128	1.61	6.03	2.17	1.33	55.9934	3.96
2005032532	0	55	1	81	21.71	120	80	0	0	0	0	0	0	13	17	17	0.74	4.38	2.21	1.7	8.20539	5.14
2005033135	0	54	2	79	23.49	145	95	0	0	0	0	0	0	23	23	10	1.26	4.59	2.93	1.07	10.46	6.48
2005033406	0	41	1	83	22.89	110	78	0	0	0	0	0	0	42	28	25	0.64	4.31	2.53	1.34	11.8554	4.04
2005033408	0	47	1	86	30.47	150	110	0	1	0	0	0	0	62	38	24	1.5	4.37	2.96	0.76	49.7209	5.13
2005033409	0	34	1	84	24.85	120	80	0	0	0	0	0	0	15	18	24	1.86	3.89	2.58	0.8	33.329	5.04
2005033410	0	36	1	73	18.32	120	70	0	0	0	0	0	0	13	20	113	1.83	4.53	2.29	1.02	25.2167	4.57
2005033416	0	45	2	78	22.32	120	70	0	0	0	0	0	0	40	18	21	0.65	4.5	2.89	1.24	7.86498	4.93
2005033417	0	36	2	75	21.06	120	70	0	0	0	0	0	0	10	18	20	1.1	3.84	2.93	1.2	8.87786	4.94
2005033419	0	32	2	81	26.81	110	80	0	0	0	0	0	0	13	16	16	0.79	3.71	1.86	1.57	15.616	4.63
2005033422	0	57	2	69	21.03	150	90	0	1	0	0	0	0	30	34	19	0.6	5.2	3.27	1.59	3.67815	4.87
2005033425	0	44	2	82	26.62	130	70	0	0	0	0	0	0	12	18	12	1.08	4.93	3.13	1.36	17.2351	5.45
2005033426	0	43	2	70	21.8	110	70	0	0	0	0	0	0	24	25	57	3.14	4.72	2.86	1.07	32.3181	6.99
2005033427	0	39	2	66	22	100	70	0	0	0	0	0	0	15	20	23	0.47	4.42	1.96	1.74	3.27676	4.9
2005033428	0	43	2	67	19.18	98	70	0	0	0	0	0	0	18	21	42	2.91	4.43	1.7	1.14	17.4491	4.97
2005034015	0	59	1	88	23.73	110	70	1	0	0	0	0	0	46	27	29	1.19	4.99	3.51	1.09	28.3578	4.95
2005034188	0	58	1	91	26.33	110	70	0	0	0	1	0	0	30	27	25	1.27	4.92	3.39	1.06	38.9137	7.8
2005034208	0	60	2	73	19.38	110	70	0	0	0	0	0	0	20	23	12	0.66	4.67	2.71	1.73	2.86997	5.64
2005034223	0	73	1	84	22.28	108	70	0	0	0	0	0	1	22	16	40	0.76	4.75	3.32	1.12	17.7008	5.12
2005034264	0	60	1	86	24.28	130	88	0	0	0	0	0	0	15	27	52	1.77	4.11	2.42	1.18	46.0411	5.63
2005034580	0	60	1	96	30.39	120	80	1	0	0	0	0	1	27	23	33	3.53	4.79	2.69	0.87	82.5199	5.61
2005034950	0	60	1	81	21.41	105	68	0	0	0	0	0	0	23	22	21	1.59	4.38	2.82	0.77	17.1384	5.13
2005035108	1	56	1	95	27.93	130	80	0	0	0	1	0	0	44	36	42	5.4	4.3	1.94	0.84	85.009	9.72
2005035135	0	51	1	83	21.47	130	80	0	0	0	0	0	0	15	24	44	3.23	6.82	4	1.33	43.6595	5.63
2005035627	0	48	1	94	26.41	110	70	1	0	0	0	0	1	28	17	35	1.23	3.99	2.51	1.16	48.2574	5.62
2005035817	0	59	2	80	24.46	145	80	0	1	0	0	0	0	23	21	27	0.78	4.75	3.14	1.51	15.4051	5.44
2005035818	0	55	1	85	21.14	106	70	1	0	0	0	0	0	17	15	63	1.01	5.36	3.83	1.19	26.018	4.58
2005035837	0	50	1	84	23.81	130	80	0	0	0	0	0	0	31	31	59	1.32	3.95	2.39	1.21	37.3109	5.5
2005036129	0	59	1	87	23.32	130	85	1	0	0	0	0	0	94	39	55	2.48	5.09	3.26	1.04	53.0604	5.56
2005036443	0	58	1	82	20.42	120	80	1	0	0	0	0	0	16	20	20	1.26	3.79	2.6	0.84	12.8176	5.84
2005036445	0	52	1	86	24.01	105	70	1	0	0	0	0	0	16	19	19	1.51	4.31	2.97	0.98	25.5306	5.28
2005036446	0	46	1	67	19.4	130	80	1	0	0	0	0	0	11	16	9	1.11	4.88	3.27	1.25	2.79746	5.3
2005036447	0	46	2	80	22.85	100	60	0	0	0	0	0	0	70	45	133	1.26	4.32	2.63	1.15	41.9439	5.83
2005036450	0	49	1	86	25.17	120	90	0	1	0	0	0	0	24	21	24	0.9	4.12	2.56	1.21	22.5363	5.55
2005036452	0	56	1	85	23.49	115	70	0	0	0	0	0	0	53	41	43	1.39	4.99	3.1	1.37	33.4418	5.42
2005036633	0	79	1	95	26.64	120	80	0	0	0	0	0	0	33	32	38	1.75	4.53	3.2	0.92	60.1163	5.43
2005036648	0	80	1	105	30.85	144	60	0	1	0	0	0	0	16	18	16	1.11	3.97	2.45	1.2	61.552	5.3
2005036654	1	77	1	95	25.35	140	80	0	1	0	0	0	0	25	25	25	3.31	4.27	1.94	0.9	63.1288	4.92
2005036656	0	74	1	83	28.01	130	86	0	0	0	0	0	0	28	19	37	1.07	3.79	1.9	1.69	37.2095	5.53
2005037022	0	59	2	63	18.2	110	70	0	0	0	0	0	0	9	18	10	1.01	5.73	3.34	1.77	1.90546	5.12
2005037158	1	78	1	105	30.48	155	90	0	1	0	0	0	0	24	24	28	1.39	4.85	3.45	0.84	73.7947	5
2005037254	0	49	2	71	22.57	110	70	0	0	0	0	0	0	13	17	12	0.53	5	3.44	1.22	3.25026	5.73
2005037255	0	38	1	92	25.77	110	70	1	0	0	0	0	0	19	21	21	1.83	4.76	3.09	1.16	43.7126	5.61
2005037598	0	73	1	87	23.53	140	80	0	1	0	0	0	0	21	19	28	1.83	4.41	3.16	0.81	34.9181	5.24
2005037835	1	54	1	91	24.86	130	90	1	1	0	0	0	0	29	24	307	2.39	6.23	3.85	1.61	85.1702	5.17
2005037965	0	42	1	90	27.06	105	65	0	0	0	0	0	0	34	32	21	1.33	4.21	2.5	1.54	38.1387	4.95
2005037997	0	57	1	86	22.6	110	70	1	0	0	0	0	0	15	20	30	1.78	5.2	2.75	1.93	31.3938	5.45
2005038154	0	54	2	76	22.83	120	80	0	0	0	0	0	0	16	17	15	0.89	4.52	2.63	1.49	8.03166	5.26
2005038243	0	44	1	78	21.71	120	70	0	0	0	0	0	0	12	20	20	0.99	3.95	2.04	1.55	10.1588	5.32
2005038250	0	56	1	94	27.77	120	80	0	0	0	0	0	0	29	29	67	1.6	4.74	2.76	1.56	69.7657	5.86
2005038276	0	63	1	73	19.49	92	60	1	0	0	0	0	0	12	22	27	2.92	5.27	1.93	1.67	18.1383	4.61
2005038390	0	44	2	69	19.64	105	70	1	0	0	0	0	0	7	15	17	1.08	4.38	2.54	1.28	4.84207	4.46
2005038734	1	70	1	96	27.48	150	82	0	1	0	0	0	0	11	19	16	1.6	4.57	3.07	0.98	46.8443	5.22
2005038859	0	54	1	82	23.24	110	64	0	0	0	0	0	0	8	23	46	1.09	4.73	2.9	1.68	25.6299	4.69
2005039441	0	60	1	78	19.36	120	70	1	0	0	0	0	0	19	19	17	1.42	6.25	4.11	1.29	9.28533	5.15
2005039454	0	62	1	89	24.68	120	80	0	0	0	0	0	0	14	18	18	3.04	4.11	1.94	1.2	45.2558	5.1
2005039472	0	62	2	81	24.22	120	80	0	0	0	0	0	0	14	20	11	1.55	5.18	2.84	1.63	15.7915	5.21
2005039488	0	51	1	83	20.96	114	70	1	0	0	0	0	0	10	15	17	0.77	4.38	2.38	1.76	8.50882	4.83
2005039533	0	58	1	86	25.18	100	70	0	0	0	0	0	0	15	18	23	1.42	4.24	2.45	1.44	30.38	5.25
2005040307	0	45	2	62	19	110	70	0	0	0	0	0	0	9	18	11	0.35	4.01	1.87	1.76	0.796629	4.82
2005041696	0	58	1	69	19.53	110	70	1	0	0	0	0	0	14	21	11	0.73	4.48	2.58	1.55	2.46191	4.62
2005042063	0	33	2	74	23.42	130	80	0	0	0	0	0	0	14	17	12	0.99	3.84	2.43	1.23	7.44141	5.23
2005042065	0	65	1	79	23.27	110	70	1	0	0	0	0	0	9	15	31	1.4	3.78	2.12	1.19	22.0122	4.95
2005042729	0	49	1	98	26.58	140	90	1	1	0	0	0	0	35	28	42	0.58	4.51	3.12	1.22	39.6611	5.52
2005043150	0	41	2	67	18.32	120	80	0	0	0	0	0	0	12	21	13	0.85	4.16	2.47	1.52	2.4399	5.3
2005043283	0	54	1	94	26.6	120	70	1	0	0	0	0	0	22	32	18	1.59	5.9	1.97	0.86	43.1405	6.27
2005043292	0	38	1	76	22.91	110	70	0	0	0	0	0	0	30	31	25	1.7	3.86	2.36	1.16	19.1017	4.99
2005043305	0	66	1	79	21.93	95	65	1	0	0	0	0	0	8	16	18	1.45	4.22	2.78	1.19	14.0869	5.78
2005043962	0	48	1	81	24.26	100	70	1	0	0	0	0	0	32	23	58	1.18	3.96	2.42	1.08	32.4214	5.32
2005044221	0	63	1	87	25.21	120	80	1	0	0	0	0	0	36	17	36	2.56	4.11	2.33	1.01	52.7781	5.52
2005044922	0	55	1	87	25.63	110	70	1	0	0	0	0	0	53	32	53	2.42	5.58	3.41	1.28	59.7179	5.34
2005044931	0	49	2	71	21.23	105	60	0	0	0	0	0	0	8	12	25	2.3	5.18	3.22	1.27	16.0588	5.2
2005045048	0	64	1	91	25.16	140	86	1	0	0	0	0	0	18	17	21	1.51	3.74	2.62	0.71	36.0361	5.85
2005045316	0	41	1	72	21.39	110	70	0	0	0	0	0	0	14	19	19	0.97	4.49	2.74	1.32	6.92378	5.21
2005045646	0	66	1	88	24.86	150	90	0	1	0	0	0	0	22	21	30	2.43	4.24	2.47	0.93	48.3759	5.77
2005045676	0	43	1	88	23.43	120	70	0	0	0	0	0	0	22	19	28	1.59	4.94	3.29	1.13	32.794	5.14
2005045714	0	60	1	84	25.77	110	70	1	0	0	0	0	0	25	16	17	0.86	4.95	2.47	1.65	17.5346	4.81
2005045716	0	58	1	74	18.73	105	70	1	0	0	0	0	0	12	15	19	1.67	4.74	3.25	1.01	8.75081	5.47
2005045717	0	58	2	71	21.48	110	70	0	0	0	0	0	0	32	32	24	2.28	4.66	2.79	1.07	16.02	4.93
2005045732	0	45	2	82	24.13	110	70	0	0	0	0	0	0	8	15	12	0.67	3.54	2.12	1.15	8.5476	5.09
2005045867	0	56	1	79	22.96	110	70	1	0	0	0	0	0	12	27	15	0.83	4.33	2.56	1.42	8.8871	5.65
2005045981	0	53	1	79	21.05	120	80	1	0	0	0	0	0	19	24	63	1.5	5.07	3.4	1.24	26.9213	4.98
2005045992	0	47	2	73	20.95	100	70	0	0	0	0	0	0	9	15	9	0.58	5.33	3.33	1.72	2.57505	5.04
2005046355	0	61	2	79	23.42	110	65	0	0	0	0	0	0	18	23	12	1.01	4.9	3.21	1.21	9.65011	6.04
2005046489	0	59	2	76	23.01	110	80	0	0	0	0	0	0	17	21	14	0.82	4.68	2.85	1.56	7.3058	4.58
2005046716	0	63	1	92	24.5	95	65	0	0	0	0	0	0	20	25	24	10.48	5.9	1.47	0.69	79.0781	5.2
2005046908	0	49	1	76	21.72	140	90	0	1	0	0	0	0	38	27	74	2.29	4.87	2.84	1.22	36.6854	6.2
2005046915	0	53	1	81	22.23	110	70	1	0	0	0	0	0	52	34	87	5.25	4.9	2.27	0.98	66.7531	5.49
2005047093	0	50	1	78	20.24	120	80	1	0	0	0	0	0	16	17	18	0.59	3.96	2.59	1.3	4.95981	5.33
2005048336	0	49	2	70	18.43	100	55	0	0	0	0	0	0	13	17	11	0.77	5.61	3.93	1.37	2.3468	5.48
2005048525	0	58	1	88	23.48	100	64	1	0	0	0	0	0	12	14	25	4.72	5.5	2.91	0.89	56.0946	5.14
2005048657	0	45	1	86	23.22	110	70	1	0	0	0	0	0	12	16	19	1.5	4.69	3.16	1.18	23.3858	5.09
2005048672	0	56	1	81	20.66	110	70	1	0	0	0	0	0	20	20	37	1.6	4.9	3.47	1.06	21.9693	5.14
2005048808	0	40	1	77	23.14	120	70	0	0	0	0	0	0	28	28	18	1.12	4.21	2.77	1.1	12.0046	5.58
2005049205	0	54	1	87	26.76	120	85	0	0	0	0	0	0	28	23	39	5.08	5.08	2.64	0.89	73.832	5.91
2005049626	0	45	1	72	20.88	105	70	0	0	0	0	0	0	18	22	13	1.01	4.74	3.1	1.3	5.19902	5.03
2005049627	0	48	1	96	25	120	80	0	0	0	0	0	0	11	17	18	1.71	3.79	2.24	0.96	41.9901	5.84
2005049628	0	42	2	73	23.63	120	80	0	0	0	0	0	0	11	16	14	0.37	4.2	2.09	1.76	3.31867	5.37
2005049870	0	54	1	81	20.91	120	80	0	0	0	0	0	0	9	16	19	1.43	5.1	3.23	1.37	13.964	6.25
2005049872	0	59	1	90	24.03	110	68	1	0	0	0	0	0	38	23	46	1.22	6.98	5.04	1.45	39.5534	5.35
2005050199	0	43	1	89	25.31	110	70	1	0	0	0	0	0	42	29	28	3.47	5.01	3	0.85	58.4323	5.04
2005050200	0	54	1	85	22.79	120	80	1	0	0	0	0	0	34	33	18	1.75	5.15	4.61	1.55	23.302	5.25
2005050205	0	52	2	73	23.65	110	75	0	0	0	0	0	0	13	18	10	0.46	3.98	2.04	1.69	3.21965	5.68
2005050224	0	40	2	65	21.16	115	70	0	0	0	0	0	0	15	14	19	1.62	5.22	3.62	1.2	7.49763	5.07
2005050237	0	46	1	73	23.56	110	70	1	0	0	0	0	0	16	17	16	1.41	4.36	2.66	1.22	11.8079	4.57
2005050241	0	40	1	74	20.83	130	70	0	0	0	0	0	0	42	22	21	1.51	4.8	2.98	0.99	11.1385	5.12
2005050304	0	61	1	91	25.56	104	70	0	0	0	0	0	0	12	19	29	1.4	4.72	2.55	1.6	41.1316	5.55
2005050405	0	66	1	88	26.69	115	80	1	0	0	0	0	0	11	14	23	0.7	4.71	2.67	1.69	23.3713	4.91
2005050589	0	60	1	70	20.8	120	85	1	0	0	0	0	0	19	17	21	1.2	5.52	3.58	1.37	7.50332	5.02
2005050620	0	59	1	93	27.14	110	80	1	0	0	0	0	0	22	22	32	1.5	5.1	3.19	1.24	52.5857	5.64
2005050659	0	75	1	71	19.38	130	80	0	0	0	0	0	0	20	19	30	0.58	5.26	2.7	2.28	4.33973	5.46
2005050717	0	60	1	88	23.46	120	70	1	0	0	0	0	0	21	22	43	2.77	4.64	3.04	0.89	53.0885	5.66
2005051406	0	49	1	93	25.36	115	70	1	0	0	0	0	0	23	21	21	0.7	3.75	2.66	0.81	23.6376	5.42
2005052293	1	59	1	89	26.5	140	100	1	1	0	1	0	0	40	24	48	6.33	5.98	2.87	1	81.2425	10.05
2005052353	0	48	1	88	25.12	110	80	0	0	0	0	0	0	17	20	16	0.83	4.52	2.98	1.24	18.1842	4.83
2005052355	0	51	1	88	23.14	120	70	0	0	0	0	0	0	52	41	175	1.27	4.5	2.76	1.39	58.5117	5.12
2005052356	0	46	1	85	23.81	120	80	1	0	0	0	0	0	112	90	32	2.9	4.94	3.22	0.78	46.1305	5.18
2005052361	0	56	2	72	22.17	100	60	0	0	0	0	0	0	12	16	12	1.53	5.47	3.72	1.31	8.42717	5.52
2005052363	0	44	2	71	22.74	100	70	0	0	0	0	0	0	20	23	21	1.11	4.35	2.47	1.57	9.41944	5.29
2005052470	0	59	1	76	21.72	120	80	0	0	0	0	0	0	15	23	22	0.7	4.86	3.86	1.02	7.26816	5.43
2005052478	0	58	1	83	23.46	105	70	1	0	0	0	0	0	22	16	63	1.02	4.63	3.21	1.08	30.5941	5.21
2005052493	0	59	1	87	24.28	110	70	1	0	0	0	0	0	17	19	33	3.12	3.54	1.74	0.81	52.6979	5.35
2005052494	0	58	2	82	22.38	110	75	0	0	0	0	0	0	23	19	40	0.89	3.78	2.01	1.53	18.5674	5.04
2005052684	0	64	1	98	27.09	120	80	1	0	0	0	0	0	37	24	44	1.61	5.36	3.76	1.12	65.8735	6.3
2005052687	0	55	1	92	26.85	100	70	1	0	0	0	0	0	29	26	68	1.78	5.42	3.51	1.34	67.14	5.54
2005052718	0	54	1	90	25.69	100	80	0	0	0	0	0	1	41	27	68	1.71	4.43	2.74	0.94	60.086	5.19
2005052746	0	67	2	80	26.81	165	95	0	0	0	0	0	0	25	19	17	8.56	3.2	1.51	1.04	63.975	4.54
2005052749	0	65	1	86	21.97	125	75	1	0	0	0	0	0	11	23	26	0.82	5.72	3.51	1.57	15.3069	5.32
2005052757	0	58	2	80	25.75	130	85	0	0	0	0	0	1	32	33	21	1.18	4.51	2.61	0.92	21.2521	4.68
2005052837	0	58	1	88	24.14	120	70	1	0	0	0	0	0	18	20	32	1.03	5.48	3.86	1.43	28.1564	5.25
2005052839	0	69	1	85	22.58	120	80	0	0	0	0	0	0	21	21	19	1.18	5.24	3.63	1.27	17.4037	5.1
2005052967	0	50	1	88	25.63	110	80	0	0	0	0	0	0	12	19	10	1.64	4.35	2.55	1.42	24.5738	4.35
2005053102	0	36	1	82	22.02	120	80	0	0	0	0	0	0	19	26	12	0.91	4.86	1.72	2.06	8.53578	4.36
2005053509	0	43	1	87	29.07	120	70	0	0	0	0	0	0	28	25	22	1.94	6.29	2.77	0.87	50.7473	4.39
2005053552	0	53	1	86	24.06	110	80	0	0	0	0	0	0	13	20	20	1.26	4.97	2.99	1.39	23.1614	5.08
2005053558	0	63	1	78	21.61	100	60	1	0	0	0	0	0	17	22	16	0.66	3.71	3.53	1.28	6.06412	5.49
2005053644	0	60	1	84	24.7	120	75	1	0	0	0	0	0	37	30	59	1.7	5.43	3.98	0.93	46.1555	5.65
2005054090	0	60	1	87	23.84	100	60	0	0	0	0	0	0	27	23	49	3.4	6.05	3.72	1.2	60.1711	4.5
2005054137	0	57	1	73	21.46	130	84	1	0	0	0	0	0	8	13	13	0.91	5.13	2.84	0.93	5.37049	5.91
2005054139	0	60	1	91	25.86	120	67	0	0	0	0	0	0	52	28	134	3.42	5.11	2.99	1.09	83.662	5.29
2005054140	0	48	1	74	19	106	80	1	0	0	0	0	0	17	15	22	1.01	4.15	2.47	1.36	6.41102	5.01
2005054145	0	45	1	76	20.37	100	66	0	0	0	0	0	0	29	23	22	1.18	5.2	3.47	1.32	9.65454	4.51
2005054150	0	41	1	93	24.85	110	70	0	0	0	0	0	0	13	18	11	0.81	4.92	3.08	1.45	17.2398	4.88
2005054154	0	51	1	93	24.45	110	72	1	0	0	0	0	0	17	17	21	1.59	3.91	2.54	0.94	37.3486	5.11
2005054159	0	51	1	81	21.22	110	70	1	0	0	0	0	0	42	29	22	0.73	4.77	3.04	1.45	9.02393	5.45
2005055205	0	49	1	88	22.34	110	70	0	0	0	0	0	0	29	24	23	0.74	5.43	2.91	2.16	14.942	5.66
2005055346	0	60	2	83	25.48	110	70	0	0	0	0	0	0	36	26	120	0.94	5.21	3.05	1.69	46.1682	5.44
2005055670	0	55	1	88	24	105	65	1	0	0	0	0	0	6	20	25	1.57	4.89	3.17	1.11	32.4818	5.56
2005055687	0	48	1	88	27.25	110	64	1	0	0	0	0	0	11	16	28	1.24	6.01	4.27	1.25	39.5686	5.19
2005055689	0	52	1	85	24	110	70	0	0	0	0	0	0	14	16	19	1.72	5.41	3.89	1.17	26.8783	5.45
2005055767	0	44	1	77	23.43	120	78	0	0	0	0	0	0	13	19	11	0.7	5.1	3.21	1.6	5.99063	4.97
2005055934	0	56	1	95	25.65	110	76	0	0	0	0	0	0	22	13	18	1.01	4.2	3.11	1	31.2679	5.56
2005055946	0	56	1	87	22.92	115	70	0	0	0	0	0	0	26	24	28	1.43	5.22	3.27	1.42	28.04	6
2005055950	0	63	1	85	24.61	100	70	0	0	0	0	0	0	16	20	23	1.41	5.43	3.94	0.98	27.5233	5.06
2005056008	0	53	1	76	19.61	100	70	1	0	0	0	0	0	16	17	44	1.29	4.11	2.7	1.09	14.6886	5.35
2005056009	0	48	2	69	21.1	110	70	0	0	0	0	0	0	11	15	21	0.66	4.61	2.45	1.62	4.34025	5.37
2005056019	0	64	1	94	25.59	120	80	1	0	0	0	0	0	18	23	19	0.89	4.36	2.93	1.06	28.2786	5.32
2005056026	0	74	1	82	20.2	130	80	1	0	0	0	0	0	38	46	20	3.77	6.95	4.87	1.71	28.8371	5.36
2005056054	0	60	1	88	23.3	130	80	1	0	0	0	0	0	23	21	18	1.25	4.78	3.79	1.33	21.7192	5.32
2005056066	0	53	1	86	24.86	120	80	1	0	0	0	0	0	41	27	38	3.46	7.17	4.39	1.03	58.3099	6.39
2005056148	0	58	1	80	21.92	110	70	1	0	0	0	0	0	27	21	50	10.16	6.46	2.26	1.2	69.6874	4.93
2005056152	0	48	1	88	26.28	110	70	1	0	0	0	0	0	25	24	27	3.05	4.67	2.77	0.87	56.7906	5.92
2005056157	0	52	2	71	21.69	130	80	0	0	0	0	0	0	26	25	16	2.95	5.18	3.15	1.37	15.8004	5.35
2005056170	0	42	1	88	23.15	115	70	1	0	0	0	0	0	82	38	36	1.76	5.06	3.48	1.2	38.2444	5.2
2005056171	0	37	1	88	26.42	120	80	0	0	0	0	0	0	123	52	27	7.1	5.13	2.43	1.12	74.9888	4.95
2005056173	0	51	1	98	28.73	110	85	0	0	0	0	0	1	24	27	21	1.31	4.56	2.5	1.29	53.9425	5.26
2005056253	0	41	1	74	21.3	110	70	0	0	0	0	0	0	22	20	19	1.45	5.17	2.17	1.68	10.6992	5.23
2005056254	0	40	1	90	26.78	124	80	1	0	0	0	0	0	114	83	118	1.28	4.72	3.36	1.55	66.3802	5.74
2005056257	0	51	1	90	27.67	120	70	1	0	0	0	0	0	19	19	23	1.2	3.99	2.37	0.87	39.3749	4.96
2005056258	0	47	1	74	21.41	120	80	1	0	0	0	0	0	15	24	22	0.96	4.11	2.46	1.62	8.36091	5.23
2005056785	0	63	1	73	18.62	110	76	0	0	0	0	0	0	37	23	14	0.83	4.8	1.36	0.83	3.56297	5.33
2005056997	0	58	1	84	21.86	115	80	1	0	0	0	0	0	21	21	30	1.29	4.27	3.03	0.93	21.4591	5.31
2005057003	0	57	2	84	26.81	110	70	0	0	0	0	0	0	26	24	16	3.98	4.43	2.29	0.95	50.3231	5.59
2005057076	0	52	2	72	20.41	110	75	0	0	0	0	0	0	12	15	20	1.09	5.07	3.48	1.32	6.99998	5.25
2005057491	0	65	1	88	26.98	130	80	0	0	0	0	0	0	24	21	17	1.91	4.47	2.81	1.02	39.949	5.25
2005057498	0	61	1	93	23.57	110	70	0	0	0	0	0	0	49	49	30	1.64	5.43	2.83	1.39	41.241	5.44
2005057618	0	38	1	83	23.46	120	70	0	0	0	0	0	0	29	22	11	0.71	5.03	3.42	1.45	8.18471	4.55
2005057655	0	71	1	93	30.85	160	100	0	1	0	0	0	0	41	40	30	1.64	5.97	4.41	1.27	65.8791	5.86
2005057786	0	63	1	99	28.4	120	85	0	0	0	0	0	0	32	20	55	0.79	4.06	2.76	1.12	59.254	5.49
2005057792	0	57	1	89	22.6	120	80	1	0	0	0	0	0	18	18	8	0.56	4.22	4.02	2.03	6.45327	4.53
2005057804	0	63	1	93	24.8	100	60	1	0	0	0	0	0	21	17	16	1.68	6.06	3.98	1.15	35.1736	5.18
2005057832	0	60	1	85	23.8	120	75	1	0	0	0	0	0	27	25	23	1.46	4.6	3.07	1.1	25.9684	4.97
2005057878	0	55	1	81	23.19	120	80	1	0	0	0	0	0	28	26	52	0.89	4.69	3.19	1.16	22.6111	5.52
2005057902	0	62	1	81	22.15	110	80	0	0	0	0	0	0	18	19	16	1.79	4.17	2.21	1.25	17.4318	5.88
2005058263	0	59	1	86	23.62	150	80	0	1	0	0	0	0	25	22	28	0.73	4.03	2.34	1.48	17.6686	5.18
2005058842	0	61	1	106	28.98	120	80	1	0	0	0	0	0	23	20	26	1.21	4.97	3.07	1.64	66.6956	5.74
2005059004	0	59	1	94	23.99	110	65	1	0	0	0	0	0	35	21	34	2.28	6.93	5.29	1.21	54.022	5.86
2005059035	0	64	1	88	25.4	110	70	0	0	0	0	0	0	35	26	28	2.69	5.52	3.73	1.25	51.4348	9.14
2005059047	0	61	2	71	22.15	110	70	0	0	0	0	0	0	16	19	12	1.41	6.8	4.83	1.44	7.45167	4.72
2005059278	0	62	1	93	27.66	100	65	0	0	0	0	0	0	25	25	22	1.03	4.69	3.55	1.04	38.9012	5.46
2005059410	0	59	1	93	27.12	124	86	0	0	0	0	0	1	31	19	12	1.07	4.02	2.29	1.24	28.3854	5.91
2005059412	0	62	1	93	27.34	120	80	1	0	0	0	0	0	33	22	15	1.19	5	3.4	1.15	34.6756	5.56
2005059413	0	58	1	96	24.14	120	80	0	0	0	0	0	0	15	19	15	1.17	4.87	3.16	1.32	28.1854	5.98
2005059516	0	51	2	83	24.61	120	80	0	0	0	0	0	0	19	18	21	0.95	5.14	3.5	1.45	18.007	5.05
2005059584	0	59	1	77	22.89	125	80	0	0	0	0	0	0	17	18	16	1.26	4.9	3.18	1.36	11.9301	5.48
2005059587	0	42	1	78	24.28	120	70	0	0	0	0	0	0	33	26	9	0.84	4.1	2.01	1.29	7.22669	4.68
2005060357	0	81	1	79	21.99	124	78	1	0	0	0	0	0	17	24	26	0.86	5.54	3.44	1.71	11.5724	4.75
2005060377	0	83	1	91	29.48	130	80	0	0	0	0	0	0	13	17	14	1.55	5.66	3.81	1.29	44.0403	5.43
2005060387	0	81	1	76	20.2	100	64	0	0	0	0	0	0	15	19	12	1.25	6.77	4.49	1.9	6.66001	5.21
2005060393	0	82	1	100	29.36	130	90	0	0	0	0	0	0	34	28	23	0.93	4.2	2.61	1.55	52.2589	5.15
2005060401	0	76	2	72	21.5	130	80	0	0	0	0	0	0	11	17	13	0.81	5.21	3.35	1.54	4.6202	5.97
2005060764	0	53	1	85	23.57	118	75	1	0	0	0	0	0	34	18	43	2.95	4.34	5.54	1.66	50.9995	7.32
2005060765	0	49	2	74	23.47	120	70	0	0	0	0	0	0	146	21	13	1.02	4.45	4.84	1.96	8.1069	4.51
2005060836	0	56	1	86	22.53	126	70	1	0	0	0	0	0	32	21	59	2.32	5.18	3.43	0.88	48.6655	5.98
2005060882	0	77	1	77	22.06	110	70	0	0	0	0	0	0	26	23	26	0.99	5.16	3.1	1.46	11.9658	4.68
2005060885	0	75	2	91	23.83	120	80	0	0	0	0	0	0	22	29	14	1.49	6.62	4.63	1.72	25.6832	4.84
2005060887	0	76	2	79	21.62	95	60	0	0	0	0	0	0	12	24	15	1.5	4.88	2.65	1.63	12.4578	5.57
2005060892	1	86	1	87	25.51	140	80	0	1	0	1	0	0	12	23	16	6.45	7.26	3.41	1.32	61.0956	7.37
2005061016	1	96	1	99	27.89	140	65	0	1	0	0	0	0	27	33	27	1.79	4.57	2.62	1.15	63.9277	5.52
2005061204	0	59	1	93	27.43	115	70	1	0	0	0	0	0	48	28	202	1.41	4.97	3.57	1.1	80.3419	4.8
2005061205	0	57	2	76	24.52	115	70	0	0	0	0	0	0	16	21	14	0.86	5.2	3.01	1.88	9.23429	5
2005061391	0	45	1	79	21.75	120	78	0	0	0	0	0	0	21	24	27	2.44	5.38	3.19	1.31	25.9992	5.24
2005061409	0	64	1	102	27.44	125	82	1	0	0	0	0	0	39	19	58	0.49	4.15	1.88	1.78	49.5747	5.49
2005061453	0	49	1	82	22.31	120	70	1	0	0	0	0	0	15	20	18	1.16	5.2	3.24	1.42	14.0768	4.77
2005061459	0	43	1	90	30.12	130	80	0	0	0	0	0	0	52	23	113	3.22	4.1	2.39	0.82	88.002	5.67
2005061460	0	38	2	74	22.6	95	65	0	0	0	0	0	0	39	28	74	1.33	4.79	2.38	1.19	25.9753	4.96
2005061461	0	56	2	71	18.79	100	70	0	0	0	0	0	0	12	18	16	0.61	4.44	2.48	2.39	2.71651	4.92
2005061462	0	39	2	70	22.68	120	70	0	0	0	0	0	0	21	17	13	1.07	4.71	2.91	1.91	6.2731	5.09
2005061463	0	37	2	69	19.38	100	65	0	0	0	0	0	0	17	18	9	0.87	4.2	2.42	1.55	2.46737	3.84
2005061464	0	51	2	77	21.76	100	70	0	0	0	0	0	0	16	21	33	2.44	3.26	1.78	1.36	26.7658	4.84
2005061465	0	40	2	63	19.18	120	70	0	0	0	0	0	0	9	18	12	0.47	4.68	2.68	1.86	1.20914	4.86
2005061468	0	48	1	84	26.06	110	70	1	0	0	0	0	0	26	22	29	1.74	3.93	2.89	0.93	38.8687	4.43
2005061618	0	82	1	95	24.62	120	80	0	0	0	0	0	0	22	22	18	2.29	6.25	3.95	1.17	46.2404	5.79
2005061627	0	79	1	90	28.26	100	60	0	0	0	1	0	0	35	27	24	5.37	6.99	3.69	1.16	75.1955	9.93
2005061628	0	80	2	85	27.39	140	80	0	1	0	0	0	0	19	24	25	3.12	7.07	4.63	1.22	55.8474	5.89
2005061741	0	62	1	87	21.26	90	60	0	0	0	0	0	0	20	19	16	1.17	4	2.41	1.22	14.6008	4.77
2005061975	0	71	1	78	20.37	110	78	1	0	0	0	0	0	23	19	15	1.56	4.63	3.12	0.92	10.5349	5.93
2005061986	0	54	1	87	24.74	120	80	1	0	0	0	0	1	20	25	52	1.09	4.17	2.48	1.49	37.6656	5.29
2005061993	0	63	1	74	21.85	100	70	1	0	0	0	0	0	32	23	21	1.2	4.59	3.08	1.2	10.397	5.57
2005061997	0	40	1	76	19.78	138	72	1	0	0	0	0	0	17	22	17	0.85	3.63	2.04	1.38	5.64678	5.24
2005062001	0	59	1	84	24.51	120	78	1	0	0	0	0	0	19	16	43	1.19	3.91	1.56	2.01	32.1358	6.17
2005062007	0	59	1	77	21.05	130	95	0	1	0	0	0	0	6	14	47	4.35	5.14	2.48	1.29	42.5481	5.63
2005062008	0	40	1	90	26.2	110	70	1	0	0	0	0	0	33	22	30	1.21	3.86	2.59	1.09	39.2402	4.73
2005062009	0	53	1	76	20.94	110	70	0	0	0	0	0	0	26	29	105	4.08	3.96	2.53	1.3	53.68	5.75
2005062010	0	53	1	91	24.16	110	70	1	0	0	0	0	0	20	17	14	1.04	5.8	1.96	1.49	20.4356	4.48
2005062012	0	53	1	86	23.18	110	80	0	0	0	0	0	0	27	27	18	0.71	5.28	3.94	1.19	12.5227	4.78
2005062014	0	51	1	91	26.03	100	70	1	0	0	0	0	1	75	32	32	1.46	4.23	3.12	0.85	45.4494	6.46
2005062115	0	40	1	82	23.17	110	70	0	0	0	0	0	0	15	19	15	0.77	5.99	4.38	1.27	9.87833	4.9
2005062116	0	36	1	76	23.62	140	90	0	0	0	0	0	0	19	30	16	2.98	3.63	2.01	1.43	24.4116	4.71
2005062120	0	50	1	82	24.89	120	70	1	0	0	0	0	0	13	19	32	0.96	4.76	3.1	1.45	22.8369	4.56
2005062134	0	58	2	78	25.69	120	70	0	0	0	0	0	0	25	27	17	1.13	4.03	2.31	1.41	16.5603	5.29
2005062141	0	55	2	67	22.07	98	60	0	0	0	0	0	0	11	20	10	0.55	4.1	2.45	1.56	2.25217	4.92
2005062159	0	35	1	83	23.57	120	80	0	0	0	0	0	0	16	19	78	1.69	4.71	2.57	1.72	45.7768	4.75
2005062161	0	38	2	67	21.78	120	70	0	0	0	0	0	0	31	34	9	1.11	4.56	2.1	2.06	3.85212	5.14
2005062261	0	50	1	78	22.04	115	70	1	0	0	0	0	0	18	22	47	1.87	4.24	2.42	1.22	28.6129	5.08
2005062431	0	40	1	74	20.9	110	80	0	0	0	0	0	0	12	21	11	1.46	3.63	1.78	1.67	7.15375	4.47
2005062432	1	54	1	93	26.75	140	88	1	1	0	0	0	0	18	15	25	1.8	5.12	3.53	0.99	51.1452	7.87
2005062440	0	79	1	79	21.19	124	62	0	0	0	1	0	0	19	23	15	1.34	4.25	2.74	1.04	10.7451	7.8
2005062449	0	83	1	84	23.81	140	80	0	1	0	0	0	0	31	22	26	1.52	5.47	3.66	1.31	27.432	5.74
2005062495	0	76	2	81	23.61	100	70	0	0	0	0	0	0	17	20	16	1.58	5.87	4.1	1.23	18.6743	6.07
2005063185	0	52	1	97	26.58	100	60	0	0	0	0	0	0	49	29	33	1.38	4.07	2.64	1.07	54.4956	5.69
2005063325	0	55	2	67	19.71	130	90	0	0	0	0	0	0	15	17	14	0.66	5.77	3.33	1.94	2.45258	5.65
2005063392	0	51	1	84	22.55	110	70	1	0	0	0	0	0	28	20	15	2.5	5.08	3.46	1.08	25.5652	5.14
2005063398	0	43	1	79	25.43	110	80	1	0	0	0	0	0	25	20	32	1.7	4.61	3.36	0.97	31.9322	5.69
2005063491	0	52	1	87	23.41	120	80	1	0	0	0	0	0	19	17	34	1.29	4.59	2.81	1.29	30.2978	5.06
2005063559	0	62	1	88	24.62	120	78	1	0	0	0	0	0	15	16	25	0.84	4.2	2.94	1.06	22.4162	5.28
2005063562	0	54	1	88	22.89	110	78	1	0	0	0	0	1	17	19	14	1.01	2.97	1.64	0.99	15.1522	5.52
2005063564	0	45	2	79	28.4	110	80	0	0	0	0	0	0	14	18	74	0.95	3.32	1.79	1.3	42.6362	5.64
2005063570	0	46	2	68	18.9	100	70	0	0	0	0	0	0	17	16	11	0.62	3.47	1.68	1.59	1.84236	5.27
2005063970	0	49	1	80	22.13	120	80	1	0	0	0	0	0	31	24	31	1.06	3.45	2.02	1.17	16.3072	5.38
2005064598	0	33	1	72	18.24	120	75	1	0	0	0	0	0	17	19	12	0.78	3.84	2.26	1.36	2.72783	5.42
2005064601	0	36	2	72	21.91	90	60	0	0	0	0	0	0	28	16	21	0.81	4.55	3.13	1.15	6.7477	4.87
2005064604	0	60	1	84	25.51	120	80	0	0	0	0	0	0	29	28	54	1.02	5.56	4.09	1.24	35.62	5.18
2005064623	0	64	1	87	23.94	120	80	0	0	0	0	0	0	92	50	261	2.81	6.13	3.88	1.12	80.9361	5.29
2005064809	0	70	1	84	23.62	124	80	1	0	0	0	0	0	9	19	24	1.16	5.63	2.88	1.2	21.1772	4.76
2005065282	0	60	1	79	23.6	115	75	0	0	0	0	0	0	19	25	21	0.76	5.59	3.72	1.62	11.0965	5.07
2005065291	0	46	1	80	24.22	120	80	1	0	0	0	0	0	16	16	14	0.49	3.32	2	1.24	6.59184	4.8
2005065491	0	61	2	76	21.16	115	80	0	0	0	0	0	0	19	16	27	1.27	3.94	2.27	1.46	12.9058	5.36
2005065612	0	51	1	76	22.85	115	75	0	0	0	0	0	0	19	23	23	1.19	5.38	3.3	1.51	13.5693	4.69
2005065613	0	38	1	81	23.15	120	70	1	0	0	0	0	0	14	19	17	0.71	4.24	2.99	1.41	9.50014	4.17
2005065617	0	33	1	69	20.28	105	65	1	0	0	0	0	0	9	15	8	1.13	4.36	0.95	1.45	3.26943	4.68
2005065793	0	60	1	84	21.67	120	80	0	0	0	0	0	0	36	31	186	2.97	6.42	4.09	1.08	68.5867	5.91
2005065940	0	45	1	78	19.95	110	70	1	0	0	0	0	0	30	24	17	1.34	5.19	3.58	1.16	9.5131	4.74
2005066340	0	58	1	78	21.52	110	74	0	0	0	0	0	0	23	22	38	1.17	5.01	2.9	1.64	16.994	4.8
2005066348	0	60	1	72	18.27	115	80	0	0	0	0	0	0	20	17	21	0.83	5.83	3.37	2.05	4.27449	5.28
2005066349	0	59	1	86	22.53	110	80	1	0	0	0	0	0	8	18	40	1.52	7.79	5.6	1.81	32.4004	4.87
2005066353	0	58	1	87	26.15	110	70	0	0	0	0	0	0	52	28	212	1.06	6.31	4.21	1.68	66.2546	5.67
2005066354	0	58	1	74	20.23	120	70	0	0	0	0	0	0	18	19	19	1.03	4.67	3.36	1.06	6.9364	5.21
2005066366	0	46	2	72	20.81	95	65	0	0	0	0	0	0	12	13	15	1.4	4.16	2.78	0.92	7.592	5.52
2005066394	0	54	2	77	21.78	110	70	0	0	0	0	0	0	10	16	11	0.51	4.16	2.37	1.69	3.61125	5.68
2005066487	0	57	2	77	22.68	110	70	0	0	0	0	0	0	12	14	17	0.76	4.3	2.95	1.01	7.8239	4.77
2005066489	0	65	1	90	24.57	120	80	0	0	0	0	0	0	62	29	29	2.09	6.04	4.25	0.97	45.8277	5.75
2005066621	0	52	1	80	24.77	105	70	1	0	0	0	0	0	33	30	29	1.13	4.85	2.87	1.51	22.1745	5.31
2005066626	0	55	1	85	25.21	120	82	1	0	0	0	0	0	21	23	36	2.86	6.63	4.39	1.35	52.7683	5.27
2005066629	0	58	1	86	24.91	125	90	1	1	0	0	0	0	34	23	39	3	3.61	1.82	0.84	55.6053	5.81
2005066639	0	33	2	66	18.87	90	60	0	0	0	0	0	0	12	22	9	0.4	5.28	2.72	2.26	0.949515	4.65
2005066649	0	41	1	80	23.86	95	65	0	0	0	0	0	0	15	16	9	0.94	4.28	2.43	1.5	8.33585	5.18
2005066728	0	50	1	77	19.11	115	75	0	0	0	0	0	0	12	17	24	0.66	4.01	2.11	1.59	5.4702	5
2005066935	0	56	1	83	22.6	110	76	0	0	0	0	0	0	17	19	29	1.45	4.54	2.93	1.1	23.8571	5.21
2005067075	0	58	1	86	26.08	130	90	0	1	0	0	0	0	31	24	51	1.5	6.38	3.81	1.84	47.9969	5.06
2005067160	0	53	1	73	19.44	120	80	1	0	0	0	0	0	25	23	50	0.82	5.31	2.86	2.17	9.2635	5.52
2005067301	0	60	1	89	24.54	120	70	0	0	0	0	0	0	22	16	17	1.6	5.43	3.72	1.39	29.6812	5.96
2005067639	0	63	1	78	24.02	100	65	1	0	0	0	0	0	13	15	29	1.19	4.4	3.58	1.14	19.5216	5.35
2005067734	0	51	1	90	25.67	130	80	1	0	0	0	0	0	15	25	93	2.71	5.7	3.37	1.64	74.4575	6.62
2006000246	0	58	2	86	27.1	120	86	0	0	0	0	0	0	25	24	30	1.48	4.26	2.58	1.07	41.7713	5.23
2006000247	0	31	1	88	23.62	100	60	0	0	0	0	0	0	31	17	21	1.27	3.95	2.63	0.9	24.7532	5.02
2006000500	0	58	1	84	24.91	125	80	0	0	0	0	0	0	38	26	81	1.52	5.82	4.07	1.23	49.8997	5.34
2006001283	0	51	1	72	20.42	100	64	0	0	0	0	0	0	21	35	20	1.38	5	3.38	1.15	8.6236	4.67
2006001287	0	56	1	80	25.53	112	76	1	0	0	0	0	0	18	19	19	0.95	6.57	4.46	1.42	16.5363	5.49
2006001499	0	49	1	89	27.34	165	100	1	1	0	0	0	0	21	23	40	0.91	3.95	2.81	0.96	40.2094	5.16
2006001502	0	52	1	77	20.52	100	64	1	0	0	0	0	0	20	22	20	1.08	5.06	3.53	1.06	8.9873	5.08
2006001827	0	34	1	85	23.78	125	80	1	0	0	0	0	0	58	28	37	1.18	4.57	2.86	0.98	28.6601	4.81
2006001838	0	60	1	84	23.38	130	85	1	0	0	0	0	0	37	30	55	1.07	4.42	2.96	1.17	30.3818	4.88
2006001839	1	38	1	94	27.47	140	100	0	1	0	0	0	0	67	42	104	2.97	5.59	3.61	1.13	84.549	5.98
2006002232	0	56	1	82	22.78	110	70	0	0	0	0	0	0	19	17	32	1.69	4.12	2.62	1.11	27.451	5.83
2006002238	0	55	1	84	20.83	120	75	0	0	0	0	0	0	19	15	28	1.07	5.01	2.74	1.72	15.8641	4.73
2006002255	0	61	1	85	25.54	120	80	1	0	0	0	0	0	34	25	15	0.83	4.91	3.29	1.37	16.099	5.48
2006002749	0	59	2	73	24.78	120	80	0	0	0	0	0	0	16	17	15	0.99	2.97	1.48	1.46	9.75697	4.59
2006003142	0	55	1	89	26.57	150	100	0	1	0	0	0	0	70	36	96	5.1	4.74	2.39	0.9	85.4128	5.68
2006003143	0	53	1	88	25.25	120	80	1	0	0	0	0	0	22	21	14	1.12	4.6	2.85	1.35	21.4814	5.18
2006003144	0	58	2	67	19.05	90	60	0	0	0	0	0	0	20	25	16	0.83	5.78	3.87	1.69	3.04528	5.15
2006003151	1	56	1	91	26.17	120	80	0	0	0	1	0	0	51	31	36	1.8	5.46	3.9	1.15	53.0216	7.56
2006003244	0	60	1	94	27.43	140	104	1	0	0	0	0	0	71	42	34	1.52	4.75	3.39	0.8	56.291	8.1
2006003251	0	45	1	77	25.06	120	80	1	0	0	0	0	0	22	17	23	0.61	4.25	2.14	1.83	10.6387	5.84
2006003426	0	51	1	70	19.49	110	80	1	0	0	0	0	0	16	11	11	0.79	5.22	3.3	1.46	2.77442	4.96
2006003430	0	58	1	83	24.07	110	70	0	0	0	0	0	0	29	22	33	1.67	5.99	4.13	1.42	32.5457	4.69
2006003434	0	57	1	81	23.53	110	70	1	0	0	0	0	1	34	27	45	1.5	4.27	2.57	1.27	31.2279	5.42
2006003436	0	56	1	83	25.99	120	78	1	0	0	1	0	1	25	19	24	1.47	5.82	4.01	1.36	30.7435	8.41
2006003437	0	53	1	82	24.79	130	80	0	0	0	0	0	0	23	18	32	1.21	5.1	3.61	1.14	26.6808	4.65
2006003681	0	43	1	75	20.14	130	80	1	0	0	0	0	0	14	18	31	1.31	4.94	2.97	1.57	12.1816	4.96
2006003683	0	38	1	77	20.8	120	80	1	0	0	0	0	0	34	32	20	0.85	4.55	2.81	1.43	7.55439	4.97
2006003734	0	62	1	79	23.69	110	70	0	0	0	0	0	0	19	23	16	0.69	4.33	2.68	1.51	8.66105	5.4
2006003870	0	57	2	69	20.83	110	70	0	0	0	0	0	0	5	18	12	1.11	3.97	2.26	1.49	4.57926	5.14
2006003872	0	52	2	77	23.34	110	70	0	0	0	0	0	0	14	21	23	1.23	5.32	3.66	1.35	15.4607	5.5
2006004147	0	58	1	90	26.42	150	90	1	0	0	0	0	0	58	34	46	1.31	4.34	2.94	1.07	49.3984	6.17
2006004160	0	62	1	90	26.3	140	95	0	1	0	0	0	0	25	26	34	1.02	5.48	4	1.1	37.8423	5.39
2006004163	0	57	1	80	22.49	105	70	0	0	0	0	0	0	25	22	18	0.76	4.99	3.74	1.07	9.17137	4.9
2006004415	0	63	1	83	24.1	150	100	1	1	0	0	0	0	11	16	18	1.71	5.29	3.16	1.56	24.282	5.17
2006004416	0	53	1	80	22.04	95	70	1	0	0	0	0	0	20	28	15	0.97	3.93	2.42	0.93	9.50193	5.14
2006004423	0	45	2	74	25.48	135	85	0	0	0	0	0	0	16	20	44	5.24	4.51	1.57	0.93	57.1138	5.31
2006004424	0	41	2	70	20.31	120	70	0	0	0	0	0	0	12	17	13	0.77	3.54	1.6	1.55	3.39902	5.53
2006004477	0	68	1	79	23.24	120	80	1	0	0	0	0	0	29	23	23	0.87	5.5	3.45	1.6	12.5998	5.54
2006004514	0	50	1	86	23.88	110	70	1	0	0	0	0	0	25	21	25	1.15	5.26	3.91	0.94	24.0292	5.16
2006005053	0	60	1	96	28.72	110	70	1	0	0	0	0	1	27	24	53	1.51	4.72	3.23	1.03	70.0723	6.04
2006005422	0	50	1	79	20.31	120	80	1	0	0	0	0	0	17	20	8	1.35	4.44	2.6	1.44	6.3947	5.34
2006005429	0	55	1	77	20.11	102	70	1	0	0	0	0	0	11	16	21	1.45	5.22	3.22	1.48	11.3408	5.06
2006005442	0	38	1	70	20.3	105	70	1	0	0	0	0	0	12	20	12	0.78	3.44	2.18	1	3.2494	5.41
2006005487	0	56	1	88	21.97	110	80	0	0	0	0	0	0	73	40	85	1.67	5.15	3.49	1.21	48.0916	5.31
2006005497	0	63	1	88	22.49	160	100	1	1	0	0	0	0	24	21	118	2.4	5.31	3.15	1.23	64.0385	6.27
2006005503	0	55	1	89	25.01	110	80	1	0	0	0	0	1	37	29	48	2.58	6.44	3.97	1.11	59.9507	5.82
2006005585	0	56	1	79	23.24	120	70	0	0	0	0	0	0	23	18	14	0.71	4.77	2.9	1.59	7.67791	5.13
2006005678	0	57	1	102	28.38	130	88	1	0	0	0	0	0	35	32	32	1.35	5.3	3.43	1.35	65.7567	5.82
2006005685	0	49	1	89	27.9	120	74	1	0	0	0	0	1	36	24	68	4.4	6.28	3.74	1.06	82.6916	5.64
2006005759	0	42	1	91	25.23	120	70	1	0	0	0	0	0	16	18	57	0.88	4.85	3.49	1.17	41.055	4.87
2006005786	0	59	2	74	22.06	110	70	0	0	0	0	0	0	17	19	9	0.7	4.87	3	1.55	3.74453	4.96
2006005790	0	53	1	80	21.64	130	80	1	0	0	0	0	0	24	30	143	2.96	5.46	3.27	1.41	59.2116	6.16
2006005791	0	51	2	77	21.97	130	80	0	0	0	0	0	0	13	15	11	1.48	4.14	2.52	1.11	9.59887	5.42
2006005984	0	46	1	88	24.69	110	70	1	0	0	0	0	0	39	26	16	1.59	4.59	3.13	0.95	28.0057	5.06
2006005990	0	56	1	85	23.88	120	80	0	0	0	0	0	0	21	19	19	0.96	5.31	3.41	1.58	17.1757	5.11
2006005991	0	42	1	80	20.62	116	80	0	0	0	0	0	0	16	16	12	0.82	4.65	2.72	1.66	5.88823	5.6
2006005997	0	63	1	80	21.31	120	75	1	0	0	0	0	0	22	21	16	1.4	5.01	3.54	1.09	12.3545	5.07
2006005998	0	62	1	71	20.76	120	80	0	0	0	0	0	0	25	24	29	0.71	4.3	2.2	1.69	6.10665	5.46
2006006052	0	40	1	78	20.42	110	70	1	0	0	0	0	0	21	19	14	0.39	3.07	1.56	1.35	2.92305	5.33
2006006121	0	40	1	93	29.22	120	70	1	0	0	0	0	0	69	33	39	1.06	5.27	3.57	1.35	55.0775	5.61
2006006626	1	59	1	99	28.73	140	90	1	1	0	0	0	0	36	22	60	3.79	4.59	2.41	0.95	87.8383	7.17
2006006639	0	62	1	74	20.89	110	70	0	0	0	0	0	0	14	15	12	0.81	4.19	2.59	1.29	4.46301	5.35
2006006645	0	44	1	92	27.89	120	80	1	0	0	0	0	0	36	24	69	1.14	4.42	2.74	1.46	60.9431	5.44
2006007105	0	43	1	96	26.78	135	85	1	0	0	0	0	0	44	30	43	2.62	6.17	4.22	1.25	72.2344	5.55
2006007142	0	37	1	83	24.96	120	80	0	0	0	0	0	0	22	24	14	0.61	5.25	3.7	1.27	10.1513	5.16
2006007377	1	60	1	87	25.06	140	90	1	1	0	1	0	0	55	30	34	5.73	5.99	3.27	1.1	69.3639	8.73
2006007380	0	41	1	79	22.65	130	80	1	0	0	0	0	0	52	31	48	3.59	4.74	2.66	1.01	46.5108	5.66
2006007386	0	46	1	74	19.75	120	70	1	0	0	0	0	0	19	21	18	0.84	2.84	0.49	1.8	5.23334	5.58
2006007389	0	44	1	85	22.28	115	70	0	0	0	0	0	0	31	23	35	1.34	4.16	2.71	0.95	26.131	5.68
2006007419	1	57	1	95	27.73	130	90	1	1	0	0	0	0	52	32	43	2.35	5.49	4.1	1.01	71.7384	6.45
2006007426	0	59	1	79	22.2	100	70	1	0	0	0	0	0	18	22	18	1.76	5.08	3.57	1.19	16.9959	5.16
2006007449	0	52	1	89	24.44	108	60	1	0	0	0	0	0	18	16	10	1.18	4.76	3.43	1.05	17.5434	4.74
2006007470	0	63	2	92	27.34	130	90	0	1	0	0	0	0	21	22	11	1.63	4.2	2.32	1.28	35.2246	5.39
2006007506	0	43	1	83	22.41	110	70	1	0	0	0	0	0	24	45	22	0.52	4.16	2.17	1.79	8.60711	4.81
2006007557	0	58	1	73	20.7	100	60	0	0	0	0	0	0	10	20	29	0.72	3.33	1.87	1.27	6.7749	5.13
2006007597	0	57	1	88	22	110	70	1	0	0	0	0	0	14	18	16	1.15	3.4	1.84	1.2	16.4264	5.61
2006007599	0	57	1	82	21.14	110	90	0	1	0	0	0	0	18	19	14	0.82	5.08	2.54	2.14	7.70894	5.55
2006007632	0	47	1	73	20.68	110	80	1	0	0	0	0	0	10	15	14	0.85	4.02	1.62	2.13	4.79133	5.2
2006007650	0	51	1	86	25.36	145	105	0	1	0	0	0	0	30	22	60	1.17	6.6	4.66	1.52	42.5474	5.14
2006007763	0	54	2	71	22.46	106	66	0	0	0	0	0	0	23	23	57	0.75	5.21	2.71	2.17	12.3569	4.85
2006007764	0	54	1	80	23.05	100	70	0	0	0	0	0	0	24	22	25	0.96	5.72	3.73	1.46	14.7223	5.02
2006007807	0	60	2	89	25.65	120	85	0	0	0	0	0	0	29	25	42	1.25	5.55	3.83	1.18	42.7002	5.39
2006007850	0	55	1	73	21.61	110	70	1	0	0	0	0	0	18	19	18	0.73	3.99	2.54	1.17	5.60098	5.05
2006007851	0	59	1	84	23.72	105	65	1	0	0	0	0	1	23	20	22	2.5	5.66	3.67	0.86	34.7267	5.48
2006007852	0	51	1	79	23.05	110	80	0	0	0	0	0	0	35	48	25	1.14	4.16	2.78	1.1	16.1681	5.66
2006007855	0	45	2	61	19.4	95	65	0	0	0	0	0	0	15	18	15	1.09	5.31	2.38	2.42	2.88425	4.86
2006007857	1	41	1	99	30.67	150	100	0	1	0	0	0	0	52	26	24	1.26	4.02	2.7	0.85	63.169	5.48
2006007863	0	43	1	77	20.42	120	80	0	0	0	0	0	0	19	20	32	1.01	3.79	1.7	1.75	11.3499	5.51
2006007864	0	37	1	79	22.72	120	78	0	0	0	0	0	0	23	18	12	1.69	4.23	2.73	1.13	13.6645	5.59
2006007866	0	36	1	87	25.25	120	80	0	0	0	0	0	0	48	21	55	2.88	5.22	3.15	0.92	63.0263	5.46
2006007867	0	36	1	88	27.68	124	88	1	0	0	0	0	0	29	20	27	1.57	6.42	5.01	0.9	45.8858	5.29
2006007868	0	39	1	79	24.8	120	68	1	0	0	0	0	0	25	20	40	0.69	4.05	2.47	1.25	17.6019	5.79
2006007871	0	56	1	83	22.49	130	90	1	0	0	0	0	0	25	19	44	0.92	4.55	2.94	1.28	21.2478	5.68
2006007955	0	44	1	93	26.96	120	90	0	0	0	0	0	0	29	23	15	0.86	4.23	2.86	1.08	26.9795	5.07
2006007956	0	42	1	69	18.41	100	65	0	0	0	0	0	0	29	22	23	0.96	6.73	4.36	1.83	4.5461	5.5
2006007966	0	48	2	84	25.59	110	80	0	0	0	0	0	0	24	17	18	1.22	5.41	3.49	1.67	23.1663	5
2006007969	0	65	1	74	19.27	110	70	1	0	0	0	0	0	15	17	13	1.25	4.85	3.39	1.2	5.63631	4.67
2006007972	0	37	2	83	21.55	110	70	0	0	0	0	0	0	34	47	15	0.96	3.71	1.39	1.9	10.2218	5.01
2006008021	0	60	1	89	22.38	110	75	1	0	0	0	0	0	24	25	17	0.97	4.15	2.71	1.13	16.2505	6.23
2006008029	1	45	1	100	32.31	120	90	0	1	0	0	0	0	60	45	46	18.66	5.84	1.84	0.79	97.9289	5.05
2006008067	0	44	1	85	26.01	110	70	0	0	0	0	0	0	40	27	23	2.88	5.31	3.52	0.78	47.6767	5.26
2006008074	0	44	1	88	26.23	115	75	1	0	0	0	0	0	9	19	21	3.27	5	3.18	0.93	53.8001	5.69
2006008084	0	50	1	79	23.37	110	70	0	0	0	0	0	0	11	17	17	0.89	4.37	2.71	1.28	10.7731	5.69
2006008579	0	56	2	74	24.69	100	60	0	0	0	0	0	0	15	17	10	1.43	4.63	2.67	1.54	10.6718	4.82
2006008581	0	47	2	71	20.58	110	70	0	0	0	0	0	0	20	22	13	0.61	3.74	2.11	1.41	2.99285	4.93
2006008602	0	59	2	77	22.46	105	70	0	0	0	0	0	0	15	21	26	0.88	6.46	3.88	2.23	11.3818	5.52
2006008603	0	59	1	90	27.61	120	80	1	0	0	0	0	0	17	26	18	1.18	5.04	3.05	1.39	34.7072	5.34
2006008623	0	59	2	79	24.01	140	80	0	1	0	0	0	0	22	24	11	0.8	4.12	2.37	1.47	8.02228	5.47
2006008624	0	57	1	94	24.49	144	90	0	0	0	0	0	0	26	20	29	2.55	4.64	2.3	1.29	55.5564	5.59
2006008647	0	60	1	89	24.39	130	90	0	0	0	0	0	0	15	18	28	1.67	4.92	3.27	1.2	38.1239	5.03
2006008805	0	56	1	89	26.46	140	90	1	1	0	0	0	0	25	20	18	1.14	4.4	3.24	0.99	29.3665	5.68
2006008817	0	56	1	89	24.22	120	70	0	0	0	0	0	0	7	17	19	1.68	5.88	3.92	1.28	31.418	5.49
2006008824	0	45	1	77	19.21	120	80	0	0	0	0	0	0	16	21	36	1.02	6.34	4.24	1.57	10.6242	4.75
2006008826	0	45	1	86	25.47	120	70	0	0	0	0	0	0	23	21	32	0.68	4.5	2.77	1.68	22.2085	4.47
2006008834	0	59	1	90	24.47	120	80	0	0	0	1	0	0	37	17	22	1.06	4.18	2.95	0.94	26.376	16.02
2006008957	0	41	1	82	22.99	130	75	0	0	0	0	0	0	19	20	28	1.71	4.41	2.56	1.28	26.3601	5.87
2006009164	0	45	1	89	24.3	130	70	1	0	0	0	0	0	31	24	36	3.54	5.19	2.98	0.98	59.86	5.48
2006009198	0	56	1	80	23.53	110	70	0	0	0	0	0	0	26	23	26	0.71	4.5	2.9	1.42	12.4645	5.43
2006009201	0	58	1	84	24.91	100	70	0	0	0	0	0	0	13	21	15	1.1	4.2	2.42	1.41	17.9013	5.2
2006009207	0	32	1	94	26.57	120	80	0	0	0	0	0	0	24	18	18	1.02	4.69	3.3	1.12	33.1068	4.89
2006009394	0	44	1	86	22.84	110	70	1	0	0	0	0	0	26	23	20	1.77	4.21	2.9	0.9	26.0204	4.32
2006009409	0	75	1	88	22.39	145	85	0	0	0	0	0	0	19	28	17	1.48	5.65	3.3	1.61	21.6078	6.51
2006009413	0	62	1	80	25.4	130	90	0	1	0	0	0	0	28	21	24	0.98	4.99	2.99	1.67	19.1614	5.77
2006009494	0	46	1	76	19.17	100	68	0	0	0	0	0	0	15	19	8	0.96	3.23	1.77	1.12	3.46906	5.31
2006009514	0	49	1	87	23.19	120	80	1	0	0	0	0	0	41	23	22	1.35	4.28	3.17	0.78	24.3614	5.12
2006009517	0	40	1	88	25.71	120	80	1	0	0	0	0	0	61	31	84	1.7	4.96	3.07	1.15	61.1105	5.72
2006009520	0	55	1	91	24.84	110	72	1	0	0	0	0	0	21	18	43	1.07	5.62	4.3	1.09	39.3657	4.73
2006009526	0	46	1	83	24.77	120	80	0	0	0	0	0	0	26	23	28	2.61	4.42	2.31	1.19	41.9718	4.51
2006009661	0	54	1	82	23.32	120	80	0	0	0	1	0	0	42	23	112	3.48	5.05	2.56	1.11	66.6198	8.78
2006009688	0	44	1	85	25.42	110	75	1	0	0	0	0	0	103	50	166	2.29	5.21	3.37	1.22	73.6072	5.23
2006009691	0	66	1	92	24.47	120	80	1	0	0	0	0	0	25	27	17	1.28	4.88	3.05	1.46	28.3755	5.46
2006009703	0	66	1	80	23.81	110	70	1	0	0	0	0	0	19	19	13	1.55	4.13	2.9	0.94	15.9244	4.89
2006009936	0	62	1	78	22.46	110	70	0	0	0	0	0	0	23	20	29	1.33	5.55	3.84	1.28	17.8387	5.21
2006009940	0	34	1	91	26.99	110	70	0	0	0	0	0	0	20	21	12	0.55	4.1	2.69	1.19	15.6605	4.68
2006009943	0	67	1	85	23.46	135	90	0	1	0	0	0	0	19	20	21	1.03	4	2.78	1.02	18.3521	7.17
2006009944	0	62	1	91	24.11	136	84	1	0	0	0	0	0	9	20	18	0.67	4.91	2.47	2.05	16.7308	5.13
2006009946	0	38	1	79	21.57	120	80	0	0	0	0	0	0	14	17	12	0.95	7.47	4.17	2.53	7.22764	4.77
2006009983	0	46	1	95	25.76	130	85	1	0	0	0	0	0	21	21	55	1.22	5.17	3.46	1.28	55.2225	5.47
2006009989	0	47	1	80	20.83	120	70	1	0	0	0	0	0	10	20	17	0.89	3.83	2.06	1.43	8.20973	5.13
2006009998	0	53	1	77	20.39	110	70	1	0	0	0	0	0	18	22	33	0.98	5.56	3.72	1.46	11.2416	5.46
2006009999	0	42	1	72	19.77	110	70	1	0	0	0	0	0	28	24	49	0.91	5.06	3.41	1.3	9.93679	4.85
2006010004	0	40	1	77	21.94	110	70	0	0	0	0	0	0	31	26	15	0.75	4	2.31	1.45	6.4654	5.05
2006010013	0	48	1	79	22.16	120	70	1	0	0	0	0	0	22	25	19	0.84	4.65	2.69	1.63	9.46995	5.27
2006010016	0	43	1	75	21.84	120	90	1	1	0	0	0	0	23	20	22	0.97	5.01	3.31	1.45	9.34987	5.53
2006010023	0	53	1	82	22.6	120	80	0	0	0	0	0	0	15	16	10	0.65	4.46	2.37	1.76	6.05044	5.33
2006010025	0	50	1	71	20.42	140	100	0	1	0	0	0	0	11	22	12	0.7	3.4	1.83	1.25	3.14587	5.63
2006010030	0	58	1	87	24.39	120	80	0	0	0	0	0	0	20	21	16	1.57	5.03	3.41	1.13	25.9044	5.31
2006010031	0	46	1	85	23.25	100	60	0	0	0	0	0	0	21	23	20	1.31	5.47	3.35	1.66	20.9536	7.32
2006010033	1	50	1	91	26.02	135	95	0	1	0	0	0	0	53	38	24	1.56	4.59	3.2	1.03	41.8888	5.89
2006010034	0	40	1	84	25.29	110	70	0	0	0	0	0	0	68	42	28	0.98	4.75	2.49	1.94	24.3761	5.55
2006010043	0	59	1	88	24.27	110	70	0	0	0	0	0	0	17	20	17	1.12	4.65	3.2	1.14	21.5351	5.41
2006010060	0	49	1	84	23.08	98	60	1	0	0	0	0	0	14	16	37	1.31	4.15	2.35	1.46	27.6348	5.08
2006010065	0	50	1	80	22.78	110	70	1	0	0	0	0	0	12	15	18	0.78	4.21	2.19	1.66	9.72797	5.97
2006010090	0	50	1	82	25.3	100	60	1	0	0	0	0	0	24	23	26	1.6	5.04	3.44	0.98	30.5165	5.74
2006010091	0	41	1	78	18.46	110	70	0	0	0	0	0	0	9	18	12	0.81	4.71	2.51	1.88	3.95643	5.36
2006010154	0	35	1	93	29.1	110	70	0	0	0	0	0	0	19	19	23	1.2	4.77	3.29	1.04	48.1556	5.61
2006010155	0	46	1	94	25.16	110	70	1	0	0	0	0	0	28	22	37	1.4	3.62	2.13	1.1	47.9958	5.59
2006010160	0	50	1	88	26.93	126	80	0	0	0	0	0	0	19	19	17	1.72	3.74	2.15	0.95	37.4164	7.98
2006010273	0	43	1	87	23.52	110	80	1	0	0	0	0	0	24	25	63	2.6	5.55	3.35	1.18	57.2708	5.04
2006010274	0	47	1	87	24.69	130	88	1	0	0	0	0	0	50	26	262	2.29	3.69	1.94	1.09	79.5409	5.2
2006010543	0	55	1	90	27.69	120	80	1	0	0	0	0	0	74	47	61	2.48	4.28	2.81	0.87	72.379	5.9
2006010562	0	62	1	88	26.57	125	80	1	0	0	0	0	0	50	38	201	1.1	4.86	2.68	1.46	68.6345	4.95
2006010563	0	58	1	95	22.28	100	65	1	0	0	1	0	0	13	18	16	0.85	4.01	2.48	1.18	18.1683	7.02
2006010565	0	67	1	94	25.86	110	80	1	0	0	0	0	0	29	22	24	0.74	4.92	3.49	1.27	28.878	5.54
2006010574	0	65	2	80	23.63	120	80	0	0	0	0	0	0	17	22	14	1.49	5.9	4.02	1.2	15.7985	5.35
2006010642	0	49	2	77	23.58	100	70	0	0	0	0	0	0	12	15	21	0.9	5.4	4.1	1.13	11.6236	5.7
2006010643	0	45	2	74	24.51	110	70	0	0	0	0	0	0	8	11	14	0.48	3.43	2.23	1.09	4.98081	6.11
2006010648	0	51	2	72	21.42	110	70	0	0	0	0	0	0	16	17	16	0.58	3.54	1.99	1.46	3.88743	5.14
2006010649	0	50	2	74	21.23	120	70	0	0	0	0	0	0	22	20	47	1.68	5.31	3.71	1.19	20.7352	6.84
2006010675	0	84	1	81	23.46	135	85	0	0	0	0	0	0	25	23	29	1.84	4.54	2.68	1.11	28.4962	5.63
2006010808	0	53	1	85	24.22	120	80	1	0	0	0	0	0	22	19	54	2.62	5.74	3.49	1.29	54.5085	6.47
2006010896	0	47	1	91	25.34	104	74	1	0	0	0	0	0	51	38	61	1.7	5.52	3.98	0.94	58.1713	5.54
2006010972	0	33	1	94	24.32	130	80	1	0	0	0	0	0	34	25	43	2.49	4.25	2.48	1.15	61.2938	5
2006010980	0	40	2	70	22.67	100	70	0	0	0	0	0	0	11	19	11	0.74	4.68	2.67	1.78	4.00451	5.06
2006011075	0	51	1	85	24.75	125	65	1	0	0	0	0	0	17	22	16	1.21	4.39	2.92	1.12	20.5035	5.33
2006011183	0	48	1	98	26.25	120	80	1	0	0	0	0	0	19	18	15	1.62	3.66	2.19	0.9	44.3773	5.85
2006011185	0	58	1	83	22.95	110	70	1	0	0	0	0	0	15	25	26	1.42	5.79	3.99	1.34	22.9664	5.57
2006011188	0	44	1	89	26.18	120	82	1	0	0	0	0	0	40	34	58	2.33	5.44	3.22	1.48	64.675	5.4
2006011189	0	45	1	83	23.12	120	70	1	0	0	0	0	0	41	29	73	0.93	4.1	2.83	0.91	29.9711	4.81
2006011190	0	49	2	77	25.16	115	70	0	0	0	0	0	0	9	22	39	1.1	3.66	2.02	1.38	23.627	9.65
2006011240	0	62	1	82	25.71	110	70	0	0	0	0	0	0	21	23	43	1.18	6.44	4.65	1.35	33.2971	5.57
2006011246	0	48	1	76	22.04	116	76	1	0	0	0	0	0	23	24	19	1.04	3.03	1.32	1.4	9.71148	5.1
2006011247	0	42	1	77	19.82	110	70	1	0	0	0	0	0	15	20	28	0.63	3.87	2.25	1.33	6.38904	5.28
2006011249	0	39	1	88	23.33	110	70	0	0	0	0	0	0	77	38	47	1.27	4.48	2.84	1.14	36.0386	5.28
2006011264	0	41	1	82	23.02	110	80	0	0	0	0	0	0	18	21	25	1.78	5.22	3.54	1.09	25.6107	5.63
2006011265	0	51	1	90	24.74	120	80	1	0	0	0	0	0	19	19	10	1	3.4	1.81	1.28	16.6501	5.54
2006011267	0	51	1	81	21.3	120	80	1	0	0	0	0	0	16	18	15	0.99	4.69	2.72	1.59	9.24363	5.65
2006011288	0	43	1	74	20.59	110	70	1	0	0	0	0	0	18	21	25	0.78	4.12	2.01	1.82	6.82195	4.93
2006011299	0	61	1	82	22.22	120	80	1	0	0	0	0	0	33	28	22	2.35	3.86	1.32	1.18	26.805	5.74
2006011321	0	48	1	82	23.51	110	80	0	0	0	0	0	0	20	23	12	0.97	5.25	3.5	1.44	10.8736	5.25
2006011345	0	42	1	80	21.05	110	70	1	0	0	0	0	1	22	21	30	1.19	4.04	2.94	0.87	15.4601	4.96
2006011352	0	53	1	84	24.49	130	90	0	1	0	0	0	0	15	24	33	1.72	5.32	3.12	1.5	35.6793	5.22
2006011568	0	78	1	77	22.96	135	80	0	0	0	0	0	0	12	19	13	0.68	4.2	2.75	1.31	6.14444	6.05
2006011571	0	47	2	69	19.96	90	60	0	0	0	0	0	0	11	15	11	1.17	4.49	2.43	1.59	4.03107	5.33
2006011574	0	56	2	71	20.96	100	70	0	0	0	0	0	0	13	25	13	0.52	5.99	3.44	2.28	2.71761	5.21
2006011597	0	63	1	83	23.31	120	80	1	0	0	0	0	0	27	17	23	1.53	5.14	3.71	1.02	23.5576	5.04
2006011635	0	43	1	83	21.5	100	65	1	0	0	0	0	0	14	21	16	0.91	4.14	2.75	1.22	10.116	4.94
2006011740	1	54	1	96	28.38	110	80	0	0	0	1	0	0	42	27	23	2.35	4.61	3.1	0.96	65.1495	8.18
2006011742	0	68	1	95	25.83	150	100	1	1	0	0	0	0	44	31	46	1.61	5.11	3.3	1.16	58.7936	5.7
2006011851	0	45	1	91	24.91	126	86	0	0	0	0	0	0	38	32	25	2.31	4.93	3.26	0.96	48.0458	5.64
2006011853	0	43	1	87	22.7	100	70	1	0	0	0	0	0	36	26	33	1.61	4.08	2.53	1	32.2545	5.12
2006011856	0	59	1	103	29.87	120	80	0	0	0	0	0	1	48	34	57	7.03	4.64	1.51	0.96	94.7828	6.84
2006011857	0	46	1	89	23.53	120	70	1	0	0	0	0	0	34	28	41	1.31	4.82	2.84	1.62	36.3225	5.61
2006011858	0	51	1	90	28.47	120	70	0	0	0	0	0	0	83	44	61	1.85	4.54	2.92	1.19	68.836	6.28
2006012306	0	48	1	70	19.71	105	70	1	0	0	0	0	0	11	18	34	1.31	5.18	2.98	1.65	9.67566	5.24
2006012308	0	37	1	83	24.21	125	80	1	0	0	0	0	0	57	23	33	0.72	3.84	2.43	1.11	18.0772	5.58
2006012310	0	39	1	86	24.57	120	80	1	0	0	0	0	0	28	20	30	1.23	4.77	3	1.33	29.7303	4.86
2006012312	0	36	2	93	25.65	100	70	0	0	0	0	0	0	15	20	13	1.63	6.76	4.36	1.64	33.824	5.07
2006012323	0	35	1	83	24.91	110	70	1	0	0	0	0	0	54	28	20	0.82	4.27	2.87	1.26	16.1184	5.14
2006012327	0	39	2	68	23.05	110	80	0	0	0	0	0	0	29	28	9	0.85	4.08	2.11	1.64	3.76129	5.56
2006012330	0	51	1	75	21.2	130	80	1	0	0	0	0	0	6	23	8	0.72	3.63	2.18	1.16	3.32151	4.95
2006012331	0	51	1	81	25.69	120	80	1	0	0	0	0	0	23	25	40	1.08	4.32	2.9	1.1	29.1755	4.84
2006012443	0	44	1	68	20.76	130	80	1	0	0	0	0	0	26	21	31	0.96	3.53	1.93	1.33	7.19973	4.76
2006012445	0	42	1	64	17.65	110	70	1	0	0	0	0	0	14	20	16	1.76	3.52	1.7	1.25	4.31926	4.37
2006012524	0	30	1	91	26.15	120	70	0	0	0	0	0	0	24	23	11	0.4	4.53	2.24	2.02	10.2806	4.85
2006012567	0	42	1	75	20.79	120	85	1	0	0	0	0	0	11	17	27	0.69	3.97	2.03	1.68	6.94513	5.13
2006012785	0	48	1	85	25.83	120	80	0	0	0	0	0	0	38	28	35	1.14	5.32	3.73	1.36	33.1864	6.37
2006012800	0	42	1	78	22.38	110	70	1	0	0	0	0	0	20	22	19	2.33	5.74	4.11	0.88	21.2871	4.96
2006012809	0	51	1	82	23.93	100	60	0	0	0	0	0	0	21	21	31	1.68	4.4	2.7	1.02	30.1437	5.14
2006012845	0	67	1	88	23.74	100	65	0	0	0	0	0	0	15	19	23	1.04	4.18	2.41	1.49	22.7897	5.52
2006012858	0	43	1	83	22.79	140	90	1	0	0	0	0	0	17	23	16	1.58	4.68	3.4	0.96	18.5534	5.09
2006013068	0	45	1	77	21.21	100	70	1	0	0	0	0	0	15	18	24	1.46	4.88	3.34	1.09	14.1722	5.03
2006013070	0	42	1	78	24.62	130	70	1	0	0	0	0	0	21	22	42	1.57	5.51	3.88	1.13	30.9375	5.14
2006013080	0	50	1	81	24.16	110	70	0	0	0	0	0	0	12	21	11	0.7	4.6	2.46	1.69	8.01929	5.15
2006013167	0	58	1	88	23.8	120	74	0	0	0	0	0	0	29	27	22	3.3	5.71	3.65	1.05	46.4219	5.32
2006013171	0	62	1	92	25.5	105	65	1	0	0	0	0	0	11	16	20	2.5	4.87	3.18	0.76	49.2979	5.78
2006013179	0	57	1	89	26.51	140	100	1	1	0	0	0	0	51	33	53	3.8	3.85	2.26	0.73	74.1172	6.3
2006013182	0	55	1	89	24.88	140	90	0	1	0	0	0	0	15	19	14	1.78	4.15	2.2	1.33	29.8789	5.58
2006013186	0	50	1	96	28.41	130	85	1	0	0	0	0	0	34	25	40	4.04	4.66	2.24	1.05	82.397	5.32
2006013189	0	61	1	85	24.74	130	85	0	0	0	0	0	0	31	27	21	1.36	5.14	3.47	1.34	25.9247	5.77
2006013243	0	35	1	77	21.8	110	70	0	0	0	0	0	0	21	20	52	0.9	6.31	3.94	1.99	16.4522	5.1
2006013250	0	56	1	85	23.7	120	80	1	0	0	0	0	0	62	35	52	4.1	4.51	2.49	0.75	62.4388	5.74
2006013256	0	59	1	96	25.94	125	85	1	0	0	0	0	0	17	18	52	3.34	4.18	2.17	0.88	76.9803	5.83
2006013259	0	46	1	86	24.39	118	70	1	0	0	0	0	0	12	17	16	0.84	4.04	1.96	1.67	15.4468	5.86
2006013260	0	50	1	92	24.58	110	80	1	0	0	0	0	0	29	22	30	1.86	4.99	3.58	0.88	46.3401	4.91
2006013270	0	41	1	81	25.97	110	62	1	0	0	0	0	0	27	24	48	2.96	5.7	3.84	0.91	56.0648	4.87
2006013317	0	42	1	85	22.57	110	78	1	0	0	0	0	0	17	17	20	0.68	5.36	3.21	1.82	11.4344	5.21
2006013321	0	60	1	81	22.79	100	65	1	0	0	0	0	0	15	23	15	1.18	3.91	1.98	1.54	12.9001	5.34
2006013494	0	54	1	90	24.17	130	80	1	0	0	0	0	0	24	21	13	0.89	4.75	3.28	1.15	16.6236	5.98
2006013513	1	57	1	96	26.71	140	90	1	1	0	0	0	1	32	25	41	2.76	4.57	2.66	1.15	72.3483	6.04
2006013526	0	44	2	68	18.98	110	65	0	0	0	0	0	0	10	16	9	0.67	3.76	1.69	1.89	1.73856	4.97
2006013694	0	56	1	90	26.04	130	90	1	1	0	0	0	1	15	20	8	1.79	5.05	3.75	1.15	26.2059	5.14
2006013829	0	55	1	90	27.04	130	90	0	1	0	0	0	0	17	18	27	1.46	3.8	2.27	0.93	44.5931	4.99
2006013838	0	56	1	87	25.12	150	100	0	1	0	0	0	0	23	23	35	1.83	5.71	3.75	1.4	43.9938	6.54
2006013864	0	35	1	79	20.06	100	70	0	0	0	0	0	0	17	19	14	1.25	3.79	1.45	1.94	8.39456	5.16
2006013865	0	57	1	99	31.37	130	80	1	0	0	0	0	0	27	22	53	2.47	5.03	3.16	1.02	86.3783	5.89
2006013869	1	55	1	91	27.76	140	90	1	1	0	0	0	0	42	28	34	1.42	4.03	2.67	0.94	51.874	5.3
2006013871	0	37	1	83	23.81	130	96	0	1	0	0	0	0	26	21	34	2.65	5.47	3.62	0.92	42.4708	5.2
2006013879	0	38	1	78	22.5	118	68	1	0	0	0	0	0	29	24	21	1.5	4.75	2.72	1.66	16.2619	5.73
2006014101	0	57	1	88	23.51	105	65	0	0	0	0	0	0	21	19	32	4.48	6.89	3.68	1.03	59.3073	5.04
2006014102	0	61	1	88	26.81	120	80	0	0	0	0	0	0	21	28	35	1.51	4.81	3.55	1	46.5884	5.69
2006014103	0	62	1	73	21.83	130	90	1	0	0	0	0	0	8	22	43	2.28	6.09	3.99	1.21	25.2864	4.98
2006014104	0	50	1	90	26.08	120	80	1	0	0	0	0	0	19	19	44	8.98	6.51	1.81	0.9	84.9573	5.74
2006014116	0	57	1	89	22.77	110	70	1	0	0	0	0	0	10	18	17	1.19	3.95	2.56	1.03	19.9297	5.92
2006014124	0	42	1	68	20.05	120	80	0	0	0	0	0	0	14	20	15	0.73	4.11	2.18	1.61	3.11488	4.93
2006014128	0	37	1	85	24.91	110	70	1	0	0	0	0	0	12	16	11	1.51	4.42	2.8	1.17	19.9276	5.44
2006014129	0	36	1	83	23.1	115	80	0	0	0	0	0	0	21	24	13	1.51	3.98	2.46	1.1	16.404	4.89
2006014383	0	68	1	77	22.84	144	84	0	1	0	0	0	0	21	20	18	0.59	3.87	2.38	1.28	6.63267	6.13
2006014450	0	56	1	79	23.51	110	70	0	0	0	0	0	0	38	33	41	1.4	5.38	3.01	1.84	26.2919	5.93
2006014518	0	58	2	77	23.05	124	90	0	0	0	0	0	0	30	27	22	0.84	4.68	3.35	1.1	10.578	5.46
2006014564	0	48	1	79	23.84	110	75	0	0	0	0	0	0	11	18	21	1.21	5.58	2.97	2.06	16.7373	5.82
2006014569	1	54	1	92	25.2	130	90	0	1	0	0	0	0	31	24	48	2.9	5.36	3.4	0.99	66.8242	6
2006014574	0	49	1	86	26.64	120	82	1	0	0	0	0	0	27	23	25	2.84	5.34	3.4	1.11	52.3511	5.34
2006014575	0	39	2	65	20.62	110	70	0	0	0	0	0	0	13	16	14	0.95	4.52	3.03	1.33	3.50397	4.85
2006014577	0	42	2	69	22.48	100	70	0	0	0	0	0	0	14	17	14	0.7	5.07	3.34	1.53	4.16427	4.65
2006014578	0	46	2	71	19.63	120	70	0	0	0	0	0	0	11	15	9	0.47	4.67	2.7	1.67	1.59361	5.15
2006014580	0	63	1	90	25.83	120	80	0	0	0	0	0	0	21	19	42	1.19	4.44	3.05	1.12	43.4638	5.24
2006014624	0	54	1	83	24.31	105	70	1	0	0	0	0	0	24	19	11	0.88	4.39	2.94	1.13	10.9604	5.36
2006014650	0	45	1	84	24.33	100	68	1	0	0	0	0	0	22	20	18	1.03	4.42	2.29	1.8	17.7202	5.18
2006014698	0	37	1	74	22.3	110	80	1	0	0	0	0	0	35	18	29	0.93	4.95	2.61	1.89	10.8855	5.41
2006014961	0	41	1	70	19.96	100	70	1	0	0	0	0	0	13	20	18	0.64	4.57	3.07	1.33	3.42794	4.88
2006015047	0	60	1	78	21.94	110	70	0	0	0	0	0	0	23	21	35	1.34	4.95	3.27	1.23	18.886	5.2
2006015050	0	44	2	79	26.61	120	80	0	0	0	0	0	0	22	23	18	0.78	4.08	2.28	1.47	14.8242	5.32
2006015061	0	76	1	71	20.04	120	70	1	0	0	0	0	0	24	28	19	1.38	6.66	4.3	1.55	7.56388	5.28
2006015065	0	81	1	81	21.76	140	90	0	1	0	0	0	0	15	22	12	1.18	4.7	3.3	1.08	9.85707	5.33
2006015078	0	56	1	87	26.53	115	85	0	0	0	0	0	0	25	26	26	1.02	4.81	3.15	1.24	30.6637	5.66
2006015081	0	59	1	97	29.41	120	88	0	0	0	0	0	0	39	26	55	3	5.44	3.46	0.92	84.2969	5.58
2006015093	0	60	1	79	23.64	110	70	1	0	0	0	0	0	17	20	27	1.16	6.39	4.86	1.27	18.3632	6.25
2006015096	0	58	1	82	26.64	134	90	1	1	0	0	0	0	32	24	20	1.78	4.94	3.25	1.15	32.6658	5.14
2006015253	0	56	1	89	23.94	120	80	1	0	0	0	0	0	16	20	28	1.68	3.22	1.81	0.96	36.7919	5.91
2006015255	0	53	1	90	25.16	160	100	0	1	0	0	0	0	19	19	31	0.91	4.96	2.89	1.65	30.3691	6.99
2006015258	0	56	1	89	23.05	105	70	1	0	0	0	0	0	17	17	38	2.28	5.19	3.17	1.1	46.1434	5.61
2006016117	0	60	1	76	20.83	110	70	0	0	0	0	0	0	18	23	29	0.95	5.85	3.65	1.73	10.1512	4.59
2006016328	0	50	2	85	24.64	105	65	0	0	0	0	0	0	23	23	33	1.27	4.57	2.5	1.59	30.9061	5.46
2006016678	0	55	1	81	24.31	110	70	0	0	0	0	0	0	25	22	35	4.41	3.96	1.43	0.93	54.1459	4.94
2006016688	0	59	1	79	23.31	110	75	0	0	0	0	0	0	14	17	12	0.9	5.4	2.85	2.01	8.61244	5.08
2006016743	0	61	1	81	22.03	125	80	1	0	0	0	0	0	21	18	35	1.22	4.2	2.77	1.09	20.176	5.53
2006016757	0	49	2	62	19.56	100	60	0	0	0	0	0	0	14	19	17	0.6	5.03	2.48	2.23	1.9446	5.18
2006016765	0	56	1	81	22.63	120	78	1	0	0	0	0	0	39	24	32	1.32	5.19	3.37	1.2	21.7347	5.24
2006016769	0	51	1	73	19.98	118	68	0	0	0	0	0	0	21	22	16	0.79	3.25	1.72	1.25	4.47684	4.89
2006016771	0	51	1	69	19.61	110	70	0	0	0	0	0	0	15	18	17	0.85	4.82	2.37	1.95	3.87692	5.91
2006016787	0	54	1	90	26.85	120	80	1	0	0	0	0	0	50	28	26	1.63	3.54	1.96	1.14	45.8678	5.84
2006017066	0	84	1	90	21.73	150	76	0	1	0	0	0	0	21	25	18	0.52	4.12	2.34	1.33	9.70728	6.26
2006017072	0	48	1	87	22.46	100	70	1	0	0	0	0	0	20	19	51	1.24	4.27	2.7	1.19	32.9211	4.96
2006017140	0	58	1	90	28.14	140	90	1	1	0	0	0	0	10	15	12	0.62	3.49	1.96	1.4	18.8056	5.39
2006017229	0	48	1	91	25.27	136	90	0	1	0	0	0	0	35	26	11	1.01	8.75	3.28	1.66	19.6859	4.83
2006017248	0	48	1	86	25.25	110	72	0	0	0	0	0	0	30	28	40	1.08	4.3	2.72	1.1	33.5584	5.53
2006017299	0	42	1	84	23.63	90	60	1	0	0	0	0	0	27	28	19	1.6	5.69	3.93	1.45	23.6105	5.1
2006017301	0	58	1	77	23.36	92	60	1	0	0	0	0	0	20	17	19	1.18	4.33	2.8	1.13	13.3211	5.48
2006017559	0	54	1	81	23.23	150	90	0	1	0	0	0	0	21	24	40	1.38	5.46	3.55	1.32	26.9883	5.43
2006017570	0	40	1	81	23.18	140	80	1	1	0	0	0	0	15	25	25	0.74	4.2	2.74	1.18	12.6361	5.24
2006017574	0	48	2	72	20.43	110	70	0	0	0	0	0	0	9	16	10	1.07	5.61	3.45	1.8	4.31386	5.76
2006017580	0	44	1	79	21.67	120	80	0	0	0	0	0	0	46	30	38	2.8	4.76	2.68	1.26	33.6127	6.7
2006017585	0	43	1	83	24.39	120	80	1	0	0	1	0	0	14	16	27	1.54	3.45	2	0.95	28.7894	16.97
2006017589	0	41	2	62	18.65	120	70	1	0	0	0	0	0	10	14	16	0.84	4	2.1	1.55	2.25362	5.22
2006017590	0	44	2	64	17.04	100	70	0	0	0	0	0	0	12	16	10	0.62	4.12	2.07	1.69	1.08305	4.76
2006017592	0	38	1	80	20.48	100	70	0	0	0	0	0	0	48	26	20	1.23	4.51	2.95	1.15	11.529	5.18
2006017597	0	45	1	75	23.55	100	62	0	0	0	0	0	0	13	16	15	0.59	4.22	2.79	1.3	5.82635	5.2
2006017821	0	59	1	84	23.26	120	74	0	0	0	0	0	0	14	15	28	0.75	4.57	3.17	1.23	15.8525	4.93
2006017831	1	64	1	95	27.97	140	80	0	1	0	0	0	0	51	31	44	2.69	5.69	3.57	1.03	75.216	5.24
2006017933	0	60	1	78	21.99	100	60	0	0	0	0	0	0	43	28	44	0.81	5.45	3.38	1.72	14.6052	4.73
2006018512	0	52	1	91	26.67	110	70	0	0	0	0	0	0	18	22	18	1.16	4.23	2.7	1.3	32.6098	5.43
2006018515	0	43	1	86	24.02	140	85	1	0	0	0	0	0	18	24	14	2.46	4.26	2.49	0.87	30.507	6.5
2006018583	0	34	1	87	22.95	110	70	0	0	0	0	0	0	23	21	30	0.97	3.87	2.47	1.2	22.1204	4.72
2006018593	0	59	1	88	24.8	110	70	1	0	0	0	0	0	28	19	24	1.14	5.03	3.41	1.13	27.7914	6.07
2006018602	0	61	1	91	24.46	120	80	1	0	0	0	0	0	61	38	48	5.72	5.17	1.99	0.92	76.7048	6.16
2006018606	0	57	1	90	26.61	136	100	0	1	0	0	0	1	42	24	31	1.84	4.3	2.84	0.93	51.0687	6.23
2006018725	0	45	2	77	21.59	110	70	0	0	0	0	0	0	14	22	8	0.64	4.27	2.24	1.72	3.47902	5.03
2006018732	0	43	1	76	20.57	110	78	0	0	0	0	0	0	21	21	20	1.62	2.88	1.17	1.29	12.1871	5.14
2006018733	0	37	1	72	19.04	110	70	1	0	0	0	0	0	9	17	16	1.28	4.05	2.15	1.56	5.81834	5.08
2006018737	0	40	2	76	22.94	100	70	0	0	0	0	0	0	15	19	13	1.49	5.77	3.8	1.46	11.5636	5.55
2006018742	0	43	2	64	23.42	120	80	0	0	0	0	0	0	39	31	34	3.39	4.64	2.45	0.93	24.4163	5.77
2006018749	0	57	2	71	21.76	105	65	0	0	0	0	0	0	13	17	10	1.01	5.21	2.98	1.72	4.64256	5.17
2006018755	0	42	2	70	22.21	110	65	0	0	0	0	0	0	13	15	16	0.68	4.97	2.54	2.03	4.51151	4.95
2006018758	0	55	1	89	24.38	110	70	0	0	0	0	0	0	52	20	112	1.78	4.25	2.76	1.17	63.8871	5.8
2006018760	0	57	1	80	22.21	102	76	1	0	0	0	0	1	29	27	67	1.36	5.32	3.71	1.13	30.2894	5.17
2006018765	0	42	1	91	27.34	110	80	1	0	0	0	0	0	39	24	55	1.44	6.01	4.2	1.46	59.2735	6.96
2006018772	0	55	1	90	22.49	120	70	1	0	0	0	0	0	16	20	30	1.41	4.86	3.28	1.17	30.8501	5.43
2006018776	0	45	2	71	21.19	95	60	0	0	0	0	0	0	5	19	13	0.36	4.34	1.99	2.14	1.99117	5.19
2006018922	0	42	1	84	21.69	110	62	0	0	0	0	0	0	34	23	30	1.74	5.53	3.87	1.13	26.1937	5.17
2006018946	0	43	2	68	20.72	100	60	0	0	0	0	0	0	16	22	13	0.58	4.19	2.23	1.67	2.49368	5.64
2006018956	0	50	2	68	20.14	110	75	0	0	0	0	0	0	10	15	10	0.63	5.09	3.14	1.66	2.07072	4.68
2006019039	0	42	1	78	21.08	110	70	1	0	0	0	0	0	29	30	57	0.85	4.59	3.09	1.24	15.9682	4.9
2006019045	0	54	2	75	22.02	90	60	0	0	0	0	0	0	13	17	12	0.77	4.69	3.08	1.33	5.20605	4.96
2006019048	0	50	1	82	24.13	130	100	1	0	0	0	0	0	23	19	27	1.14	4.73	2.87	1.38	21.7313	6.36
2006019138	0	56	1	89	26.64	120	90	0	1	0	0	0	0	18	29	39	1.73	5	3.15	1.03	52.4982	6
2006019412	0	60	1	83	21.49	110	70	0	0	0	0	0	0	21	20	14	1.18	5.41	3.61	1.29	11.5673	5.58
2006019422	0	47	2	73	20.48	120	80	0	0	0	0	0	0	13	21	10	7.27	5.81	2.06	1.42	22.9126	4.97
2006019565	0	59	1	79	22.44	120	70	0	0	0	0	0	0	24	20	46	1.66	4.32	2.76	1.11	28.1987	5.25
2006019575	0	35	1	82	23.08	110	70	1	0	0	0	0	0	32	27	28	1.29	4.07	2.54	1.1	21.6967	4.79
2006019754	0	50	1	92	27.03	120	80	1	0	0	0	0	0	41	26	46	1.49	4.35	3	0.99	57.1855	5.45
2006019785	0	54	1	87	23.84	130	90	0	1	0	0	0	1	17	18	26	1.09	4.17	2.59	1.25	24.4799	5.82
2006019798	0	39	2	80	20.11	110	60	0	0	0	0	0	0	12	15	8	0.52	4.24	2.48	1.63	2.74486	4.88
2006019804	0	47	2	70	20.39	120	80	0	0	0	0	0	0	16	18	20	0.67	4.73	2.87	1.5	4.07281	5.19
2006019988	0	52	1	93	24.78	120	90	0	0	0	0	0	0	25	25	40	3.04	5.82	3.37	0.99	64.7687	6.12
2006020511	0	44	1	89	21.62	130	80	1	0	0	0	0	0	35	32	45	4.21	4.28	1.83	0.83	58.7228	5.26
2006021010	0	50	1	70	18.17	110	65	1	0	0	0	0	0	18	19	18	0.97	3.82	2.18	1.26	3.95112	4.96
2006022143	0	51	1	93	25.9	110	75	1	0	0	0	0	0	20	16	26	1.3	3.63	2.49	0.92	41.234	5.45
2006022374	0	48	1	88	25.65	130	86	0	0	0	0	0	0	78	35	39	1.83	4.3	2.82	1	49.074	6.29
2006022380	0	58	1	85	24.77	130	90	0	0	0	0	0	0	26	20	39	1.48	4.62	3.33	0.95	37.2697	4.45
2006022383	0	39	1	80	21.49	110	65	1	0	0	0	0	0	10	16	12	0.86	3.67	1.99	1.33	6.8804	5.27
2006022384	0	56	1	95	26.93	130	85	0	0	0	0	0	0	22	20	52	1.39	4.01	2.84	0.96	61.2146	5.75
2006022527	0	56	1	66	18.25	100	60	0	0	0	0	0	0	15	19	12	0.63	3.79	2.22	1.35	1.63965	4.75
2006022528	0	40	1	80	23.07	120	78	0	0	0	0	0	0	22	22	17	0.85	3.85	2.1	1.43	10.4645	5.24
2006022533	0	56	1	88	22.46	110	70	1	0	0	0	0	0	15	17	16	0.9	3.95	2.34	1.35	14.2278	5.16
2006022542	0	49	1	90	25.06	120	90	0	0	0	0	0	0	45	23	47	1.5	5.44	3.24	1.78	48.2859	4.93
2006022582	0	44	1	85	23.19	110	70	1	0	0	0	0	0	20	21	26	1.49	4.73	3.06	1.14	26.4057	5.71
2006022771	0	58	1	78	22.75	110	70	1	0	0	0	0	0	15	18	23	1.5	5.1	3.44	1.33	17.6709	5.12
2006022774	0	30	1	87	25.47	110	70	0	0	0	0	0	0	36	23	27	1.8	3.44	2.15	0.93	40.2552	5.36
2006023029	0	77	1	84	22.41	130	80	0	0	0	0	0	0	16	24	22	0.82	4.04	2.38	1.34	13.2905	5.14
2006023133	0	52	2	77	23.81	105	60	0	0	0	0	0	0	20	21	12	0.85	4.6	2.73	1.66	7.92286	5.15
2006023282	0	54	2	75	22.31	120	80	0	0	0	0	0	0	18	23	10	1.05	5.25	2.65	1.95	6.31563	5.73
2006023292	0	41	2	68	19.71	100	70	0	0	0	0	0	0	14	19	8	1.01	4.43	2.4	1.56	2.59186	5.1
2006023315	0	49	1	94	27.7	110	80	1	0	0	0	0	0	32	24	39	2.82	4.49	2.48	1.01	72.6711	5.51
2006023322	0	55	2	76	22.64	120	80	0	0	0	0	0	0	10	15	11	0.84	3.52	1.38	1.67	6.05255	5.03
2006023543	0	44	1	89	22.55	110	70	0	0	0	0	0	0	17	16	25	0.59	4.28	2.53	1.51	14.0279	5.18
2006023544	0	43	1	69	17.99	120	70	0	0	0	0	0	0	34	27	23	0.47	3.78	1.9	1.71	2.22396	5.03
2006023873	0	64	1	88	24.45	120	80	0	0	0	0	0	0	23	22	38	1.14	4.16	2.72	1.04	33.7705	5.39
2006023889	0	40	1	83	20.02	105	70	1	0	0	0	0	0	21	21	40	1.13	4.57	3.02	1.25	17.8598	5.33
2006023987	0	63	1	85	23.72	100	60	0	0	0	0	0	0	19	29	30	0.95	6.4	4.34	1.6	21.7978	5.64
2006024004	0	56	1	72	21.75	132	80	0	0	0	0	0	0	18	39	27	1.59	4.78	2.77	1.49	13.8817	5.45
2006024188	0	39	1	78	20.78	120	75	0	0	0	0	0	0	27	24	19	1.22	3.85	2.26	1.2	10.4639	5.23
2006024195	0	57	1	87	22.32	110	70	1	0	0	0	0	0	39	24	82	0.8	3.62	2.26	1.22	30.8339	5.1
2006024243	0	49	1	88	26.21	110	70	0	0	0	0	0	0	55	28	99	3.85	6.75	4.65	1.1	80.5096	5.3
2006024274	0	39	1	78	21.65	110	70	1	0	0	0	0	0	25	30	29	0.61	4.43	2.91	1.31	8.44982	5.44
2006024287	0	33	1	63	16.47	100	60	0	0	0	0	0	0	14	17	22	1.06	4.71	3.08	1.2	2.73977	5.35
2006024296	0	54	1	100	28.31	100	70	1	0	0	0	0	0	45	32	48	1.23	4.48	2.97	1.16	67.681	6.06
2006024300	0	65	1	78	22.04	110	70	0	0	0	0	0	0	19	22	12	1.57	4.44	2.71	1.2	11.2931	5.43
2006024519	0	44	1	84	24.34	120	80	1	0	0	0	0	0	29	21	54	0.79	3.17	1.66	1.18	26.9327	5.51
2006024536	0	41	2	77	22.41	100	70	0	0	0	0	0	0	12	23	13	0.53	3.71	1.99	1.54	4.56441	5.6
2006024547	0	58	1	79	24.98	130	95	1	1	0	0	0	0	16	20	25	5.08	3.67	1.09	0.79	51.1635	5.29
2006024549	0	48	2	70	20.25	100	70	0	0	0	0	0	0	45	40	30	0.59	4.07	2.26	1.56	4.70312	4.83
2006024755	0	46	1	98	30.74	130	80	1	0	0	0	0	1	44	25	34	8.55	4.95	1.67	0.75	92.8979	6.12
2006024770	0	48	2	71	20.83	110	70	0	0	0	0	0	0	59	28	15	0.62	2.94	1.03	1.73	3.47045	5.31
2006024771	0	62	1	89	24.2	120	76	1	0	0	0	0	0	16	22	22	1.42	4.76	2.85	1.51	30.1872	5.08
2006024804	0	48	1	81	22.05	110	70	1	0	0	0	0	0	13	14	21	0.82	4.07	2.34	1.39	10.7364	4.7
2006024820	0	43	2	65	18.57	100	70	0	0	0	0	0	0	15	20	11	0.7	3.96	2.06	1.64	1.68777	4.87
2006024831	0	39	1	77	21.7	130	80	0	0	0	0	0	0	17	18	17	0.81	3.45	2.12	1.1	7.29647	4.63
2006025008	0	58	1	79	20.66	124	80	1	0	0	0	0	0	13	18	36	1.38	3.59	1.84	1.47	17.7395	5.61
2006025012	0	48	1	78	23.46	120	80	1	0	0	0	0	0	26	26	18	1.38	4.5	2.56	1.46	15.5044	5.1
2006025013	0	51	1	87	25.53	120	80	1	0	0	1	0	0	27	21	45	10.31	4.89	1.52	0.63	83.8019	8.34
2006025014	0	60	1	82	20.83	114	70	1	0	0	0	0	0	16	23	15	0.38	4.29	2.11	1.92	3.88246	5.39
2006025018	0	44	1	77	22.86	110	70	0	0	0	0	0	0	15	23	18	0.92	4.25	2.15	1.71	9.81119	4.9
2006025023	0	41	1	86	23.56	120	80	1	0	0	0	0	0	22	22	16	1.87	5.22	3.36	1.46	25.8713	5.58
2006025025	0	50	1	90	25.23	120	90	0	1	0	0	0	0	61	38	38	1.4	4.36	2.97	1.06	43.4545	6.03
2006025026	0	50	1	89	24.02	120	80	1	0	0	0	0	0	19	28	27	2.66	4.64	2.52	0.91	47.0482	5.35
2006025185	0	59	1	93	26.85	125	85	0	0	0	0	0	0	29	16	22	1.41	4.42	3.02	1.17	43.4187	5.23
2006025224	0	51	2	88	19.33	100	60	0	0	0	0	0	0	12	20	18	1.1	4.54	2.61	1.58	12.3927	4.66
2006025324	0	53	1	80	22.49	110	70	0	0	0	0	0	0	24	23	16	1.38	4.17	2.54	1.21	14.0762	5.35
2006025330	0	34	2	63	18.37	110	70	0	0	0	0	0	0	21	21	11	0.84	4.13	2.22	1.61	1.75536	5.16
2006025335	0	45	2	71	18.33	120	70	0	0	0	0	0	0	15	34	7	0.75	4.49	2.15	1.84	1.73123	4.71
2006025342	0	58	1	83	21.69	120	70	1	0	0	0	0	0	15	22	33	1.48	3.92	2.67	0.85	23.6001	4.91
2006025354	0	42	2	71	20.94	90	60	0	0	0	0	0	0	12	21	14	1.35	5.92	3.75	1.58	6.79735	4.98
2006025362	0	53	1	90	26.53	120	80	1	0	0	0	0	0	22	23	30	1.17	4.75	2.85	1.35	39.5705	5.28
2006025363	0	51	1	79	21.19	90	60	1	0	0	0	0	0	17	21	13	1.23	4.84	2.94	1.31	9.10056	5.06
2006025366	0	31	1	79	20.62	120	70	1	0	0	0	0	0	20	23	13	1.73	4.14	2.64	1.04	11.349	4.87
2006025367	0	37	1	82	24.75	120	80	1	0	0	0	0	0	25	22	16	1.46	4.36	2.83	1.08	20.8312	5.06
2006025800	0	61	1	100	30.96	130	90	0	1	0	0	0	1	39	25	72	1.37	4.9	3.17	1.41	81.7776	4.76
2006025823	0	72	1	90	24.34	146	86	0	1	0	0	0	0	16	19	28	3.07	4.82	2.39	1.12	53.5439	5.88
2006025825	0	60	1	87	25.35	110	80	0	0	0	0	0	0	68	45	56	2.39	4.51	2.88	1.15	59.4464	7.57
2006025826	0	54	1	90	25.8	110	80	1	0	0	0	0	0	38	24	132	2.73	6	4.19	0.91	79.3541	5.59
2006025828	0	57	1	87	23.39	110	80	1	0	0	0	0	0	88	40	180	2.47	5.89	4.33	1.07	72.7054	5.53
2006026147	0	63	1	87	25.91	140	90	0	1	0	0	0	0	14	18	19	2.8	4.25	2.45	0.81	45.8863	5.68
2006026150	0	66	1	85	24.3	134	76	0	0	0	0	0	0	24	22	13	0.97	5.66	3.72	1.49	14.462	5.56
2006026239	0	55	1	80	21.37	120	80	0	0	0	0	0	0	13	17	17	1.69	4.8	2.7	1.51	15.0843	6.6
2006026246	0	49	1	79	23.14	100	60	0	0	0	0	0	0	45	30	22	3.5	7.03	4.8	1.24	34.1631	5.33
2006026550	0	48	1	83	22.28	110	70	0	0	0	0	0	0	13	17	13	0.95	3.89	2.13	1.5	10.119	5.3
2006026759	0	47	1	85	25.5	116	80	0	0	0	0	0	0	22	21	25	1.65	4.29	2.66	1.18	34.6411	5.6
2006026760	0	61	1	88	21.55	90	60	1	0	0	0	0	0	13	12	10	1.07	4.07	2.12	1.43	10.9529	4.77
2006026761	0	41	1	83	24.44	130	80	1	0	0	0	0	0	15	18	22	1.2	4.05	2.42	1.21	21.6961	5.46
2006026769	0	48	1	89	23.53	105	70	0	0	0	0	0	0	17	18	15	1.71	5.12	3.49	1.01	26.3197	5.68
2006026774	0	51	1	89	25.12	110	85	1	0	0	0	0	0	15	16	34	2.74	4.87	2.91	1.05	55.6864	4.98
2006026780	0	56	1	90	27.6	130	100	0	1	0	0	0	1	18	16	19	0.96	3.83	1.92	1.62	31.1923	5.04
2006026807	0	42	1	86	24.57	120	90	0	0	0	0	0	0	23	18	39	1.03	4.44	3.14	1.19	30.1343	5.67
2006026808	0	47	1	85	25.84	110	80	0	0	0	0	0	0	48	26	21	0.91	5.35	3.47	1.42	21.7568	5.51
2006026912	0	60	1	88	26.67	130	86	0	0	0	0	0	0	23	23	64	4	6.56	2.65	1.14	76.952	5.87
2006026922	0	56	1	90	25.47	140	90	0	1	0	0	0	0	20	19	20	1.53	5.35	3.54	1.34	35.2926	5.1
2006027079	0	42	1	88	23.44	115	85	0	0	0	0	0	0	60	32	50	2.35	4.06	2.47	0.86	51.8118	5.19
2006027081	0	50	1	97	27.04	120	70	1	0	0	0	0	0	19	21	13	0.96	4.05	2.68	1.17	31.638	5.37
2006027082	0	49	1	80	25.01	110	70	0	0	0	0	0	0	11	23	98	1.08	2.95	0.88	1.44	40.3475	5.15
2006027083	0	46	1	83	25.16	115	78	1	0	0	0	0	0	30	34	98	2.26	5.44	3.13	1.6	62.0705	5.15
2006027088	0	60	1	93	27.41	110	70	1	0	0	0	0	0	41	28	18	0.82	3.92	2.52	1.13	29.9938	5.74
2006027090	0	52	1	96	23.89	120	82	0	0	0	0	0	0	31	25	34	3.45	5.56	3.14	0.91	65.6573	5.45
2006027096	0	49	1	82	21.49	124	80	0	0	0	0	0	0	16	22	16	1.21	4.91	2.91	1.66	12.2684	5.38
2006027099	0	53	1	89	26.1	130	80	1	0	0	0	0	0	46	28	100	1.32	4.78	3.24	1.11	60.9033	6.78
2006027190	0	42	1	82	27.4	130	100	0	0	0	0	0	0	19	18	21	1.21	4	2.56	0.99	27.8781	6.11
2006027191	0	48	1	80	23.95	110	70	0	0	0	0	0	0	17	16	20	1.15	3.32	2.05	0.94	16.5265	4.87
2006027192	0	56	1	91	25.86	140	90	1	0	0	0	0	1	30	25	26	1.87	5.7	3.87	1.38	47.0192	5.7
2006027203	0	38	1	73	20.38	110	70	1	0	0	0	0	0	19	21	20	0.48	3.39	1.95	1.29	3.49095	4.36
2006027213	0	64	2	74	25.33	120	80	0	0	0	0	0	0	30	26	50	6.12	5.64	2.82	0.95	62.3722	4.62
2006027215	0	45	2	60	18.4	100	70	0	0	0	0	0	0	28	33	12	1.39	5.2	2.57	2.15	2.56518	4.67
2006027413	0	48	1	84	21.38	130	80	1	0	0	0	0	0	46	31	134	2.62	5.04	3.25	0.94	59.523	5.88
2006027439	0	50	1	93	27.13	120	80	1	0	0	0	0	0	38	31	63	2.28	5.92	4.13	0.92	72.8601	5.76
2006027445	0	57	1	82	25.45	120	80	0	0	0	0	0	0	22	21	21	1.29	4.49	3.24	0.78	23.8566	5.6
2006027447	0	46	1	74	19.11	90	60	1	0	0	0	0	0	25	23	18	1.01	3.53	2.07	1.11	5.6803	4.66
2006027461	0	52	1	87	25.95	124	80	0	0	0	0	0	0	37	27	32	1.81	5.35	3.36	1.3	44.9954	5.22
2006027865	0	56	1	88	23.67	120	80	1	0	0	0	0	0	13	21	23	3.19	5.81	3.41	1.18	45.963	5.54
2006027899	0	54	2	72	20.01	110	65	0	0	0	0	0	0	14	21	15	0.98	4.93	2.56	1.91	4.97257	6.02
2006028054	0	60	1	81	20.86	110	80	1	0	0	0	0	1	11	19	18	1.23	4.7	2.73	1.6	11.8404	4.85
2006028055	0	55	1	101	28.98	120	86	0	0	0	0	0	0	14	20	33	1.84	6.11	4.04	1.58	73.1073	6.25
2006028061	0	65	1	83	25.08	145	88	1	1	0	0	0	0	12	14	12	0.96	3.98	2.58	1.23	13.6772	5.52
2006028062	0	46	1	93	27.1	110	80	0	0	0	0	0	0	51	29	44	2.49	5.08	3.31	0.91	69.2026	5.77
2006028065	0	59	1	81	26.45	110	78	0	0	0	0	0	0	27	20	21	1.03	4.16	2.56	1.28	21.6012	5.39
2006028067	0	54	1	88	23.6	110	80	1	0	0	0	0	0	49	34	59	2.41	5.63	3.84	1.25	55.9125	5.62
2006028086	0	44	1	84	23.18	135	90	1	1	0	0	0	0	26	29	32	2.3	4.48	2.87	1.1	37.3656	5.83
2006028093	0	52	1	90	27.29	120	80	1	0	0	0	0	0	54	35	48	4.03	4.39	2.25	1.14	76.823	5.16
2006028220	1	53	1	107	31.86	160	94	1	1	0	0	0	0	39	30	31	4.07	5.02	2.63	1.07	91.9092	5.71
2006028244	0	47	1	87	22.41	100	70	0	0	0	0	0	0	21	23	24	2.4	5.46	3.68	1.05	34.7376	5.62
2006028250	0	51	1	98	30.59	110	70	0	0	0	0	0	0	38	25	112	3.02	4.89	3.02	1.34	91.7923	6.59
2006028605	0	61	1	74	19.57	100	60	1	0	0	0	0	1	15	20	21	1.77	5.07	3.31	1.14	10.9057	4.76
2006028621	0	59	1	81	26.22	120	80	1	0	0	0	0	0	33	21	51	1.47	4.53	2.89	1.31	41.4605	5.21
2006028713	0	41	1	90	26.52	112	78	1	0	0	0	0	0	38	26	35	2.82	4.29	2.86	0.82	62.8149	5.47
2006028757	0	45	1	84	24.72	110	70	1	0	0	0	0	0	24	21	31	1.32	4.65	2.85	1.3	29.8494	4.91
2006028758	0	56	1	90	26.86	105	80	0	0	0	0	0	0	28	22	18	2.67	5.37	3.71	0.93	51.0499	4.88
2006028759	0	50	1	82	22.72	100	70	0	0	0	0	0	0	14	15	13	0.96	4.97	3.03	1.34	10.2851	5.39
2006028782	0	48	1	85	23.53	85	60	0	0	0	0	0	0	13	21	25	0.79	4.49	2.61	1.45	16.651	5.15
2006029079	0	53	2	74	19.95	120	70	0	0	0	0	0	0	13	15	45	1.15	3.63	2.02	1.27	12.8833	4.97
2006029231	0	55	1	92	24.78	122	80	1	0	0	1	0	0	28	29	117	1.55	5.2	3.29	1.36	66.4758	8.17
2006029245	0	47	1	95	23.61	130	98	1	0	0	0	0	0	78	50	490	3.42	5.57	3.15	1.17	92.1541	5.71
2006029724	0	59	1	90	25.86	105	65	0	0	0	0	0	1	25	21	60	1.33	4.16	2.65	1.08	52.5804	5.46
2006029816	0	50	1	90	26.49	110	70	0	0	0	0	0	0	73	35	52	3.32	6.08	3.98	1.01	72.3106	5.9
2006030091	0	66	1	90	25.86	140	90	1	1	0	0	0	0	71	41	35	1.48	5.57	3.85	1.16	45.4662	5.32
2006030821	0	44	1	93	25.88	100	65	1	0	0	0	0	0	54	24	60	2.42	4.72	2.23	1.04	69.7526	5.06
2006030827	0	45	2	60	17.43	85	60	0	0	0	0	0	0	13	19	20	0.8	4.28	2.22	1.79	1.92332	4.94
2006030831	0	41	1	86	22.64	120	80	1	0	0	0	0	0	33	21	37	0.92	3.87	2.35	1.14	22.1903	5.58
2006030839	0	50	2	68	20.57	90	60	0	0	0	0	0	0	12	21	10	1.12	5.62	3.6	1.65	3.73895	5.07
2006030842	1	59	1	101	35.27	145	90	0	1	0	1	0	0	33	23	53	2.99	4.63	2.73	1.01	93.5671	9.75
2006030846	0	54	2	69	18.78	90	65	0	0	0	0	0	0	11	22	14	1.09	4.68	3.03	1.21	3.81125	5.39
2006030897	0	62	1	80	23.71	100	60	0	0	0	0	0	0	13	15	14	0.71	4.45	2.6	1.51	8.55982	5.16
2006030999	0	42	1	88	27.21	130	90	0	0	0	0	0	0	17	24	38	1.39	3.57	1.67	1.56	47.4786	5.13
2006031220	0	43	2	78	23.88	100	70	0	0	0	0	0	0	15	22	14	0.73	4.96	2.64	2.09	8.13232	5.08
2006031303	0	46	1	78	20.11	125	80	0	0	0	0	0	0	30	22	113	0.69	5.79	3.88	1.63	18.2006	5.27
2006031455	0	57	2	84	25.46	130	90	0	1	0	0	0	0	26	21	61	1.07	4.84	2.71	1.62	38.563	5.01
2006031458	0	58	1	90	24.25	140	96	1	1	0	0	0	0	19	19	20	3.85	4.59	2.35	0.76	52.589	5.34
2006031519	1	80	1	98	27.04	140	75	0	1	0	1	0	0	63	67	19	0.9	4.24	3.07	0.79	37.6017	7.51
2006032230	0	58	1	94	24.86	120	70	1	0	0	0	0	0	29	22	29	1.26	4.41	2.9	1.28	40.1976	5.71
2006032235	0	55	1	77	22.04	120	80	0	0	0	0	0	0	24	16	18	0.96	5.01	3.29	1.56	9.18041	5.67
2006032532	0	56	1	81	23.14	95	70	0	0	0	0	0	0	15	18	47	3.54	3.56	1.96	1.34	50.1458	5.28
2006032824	0	58	1	80	22.02	110	80	0	0	0	0	0	0	76	46	22	0.99	4.54	3.05	1.13	12.3232	5.2
2006032832	0	51	1	90	28.41	116	72	0	0	0	0	0	1	59	26	73	5.34	5.53	3.04	0.82	87.2504	5.69
2006033018	0	57	1	86	24.56	120	90	0	1	0	0	0	0	43	28	62	3.87	4.07	1.99	0.98	67.962	5.68
2006033134	0	47	1	71	19.03	110	65	0	0	0	0	0	0	12	18	9	1.08	2.7	0.76	1.32	3.18723	4.96
2006033348	0	48	2	60	15.81	95	60	0	0	0	0	0	0	11	22	9	0.79	4.8	2.93	1.55	0.864414	5.17
2006033362	0	57	2	70	23.03	100	68	0	0	0	0	0	0	15	15	9	0.98	5.3	3.4	1.52	4.72805	5.19
2006034078	0	59	1	89	25.27	120	90	1	1	0	0	0	0	8	20	14	0.59	5.37	1.83	0.96	13.5731	5.1
2006034088	0	55	1	95	28.09	110	80	0	0	0	0	0	0	33	17	129	1.44	6.26	3.17	0.93	78.6443	6.11
2006034089	0	59	1	90	27.41	140	80	0	1	0	0	0	0	41	28	41	2.22	4.03	4.13	1.08	63.0325	6.16
2006034260	0	59	1	94	26.07	120	74	1	0	0	0	0	1	14	20	24	1.04	5.23	3.61	2.3	36.6376	4.92
2006034261	0	57	1	80	19.32	120	70	1	0	0	0	0	1	7	17	10	0.79	4.12	1.87	1.65	4.23443	4.89
2006034266	0	56	1	86	21.39	110	70	1	0	0	0	0	0	8	15	12	0.54	4.13	2.43	1.16	6.03924	4.45
2006034379	0	53	2	80	25.59	160	100	0	0	0	0	0	0	13	21	12	0.95	5.34	3.32	1.75	12.5598	5.29
2006034549	0	59	1	84	25.34	114	76	0	0	0	0	0	0	23	27	26	1.57	4.1	2.51	1.12	32.5349	4.93
2006034551	0	58	2	82	25.62	115	75	0	0	0	0	0	1	13	18	11	2.34	4.09	2.38	1	26.2371	4.24
2006034996	0	44	1	85	23.09	110	70	0	0	0	0	0	0	16	15	94	1.04	3.72	2.52	0.87	38.7277	5.4
2006035147	0	58	1	92	25.06	110	76	1	0	0	0	0	0	11	17	70	1.54	5.72	3.93	1.25	58.6254	4.76
2006035239	0	47	2	69	22.48	125	80	0	0	0	0	0	0	21	22	14	1.22	4.68	2.57	1.35	6.87099	4.64
2006035240	0	48	1	85	23.94	116	80	1	0	0	0	0	0	29	75	31	0.97	4.21	3.69	2.34	23.0851	4.84
2006035309	0	63	1	80	22.41	110	70	1	0	0	0	0	0	23	22	16	0.94	4.1	2.8	0.96	10.1014	5.46
2006035312	0	53	1	76	23.36	118	70	1	0	0	0	0	0	20	17	29	2.47	4.9	3.12	1.11	28.5311	4.95
2006035436	0	60	1	86	25.95	120	80	1	0	0	0	0	0	33	31	30	1.35	4.53	2.95	0.98	35.9016	7.17
2006035454	0	53	1	71	20.48	120	80	1	0	0	0	0	0	9	13	17	0.63	3.84	2.09	1.49	3.66466	5.26
2006035470	0	58	1	84	22.49	140	88	1	1	0	0	0	0	20	20	25	1.08	5.16	3.57	1.12	18.0918	5.77
2006035486	0	54	2	93	29.21	110	80	0	0	0	0	0	0	32	33	16	1.56	4.43	3.06	1.13	48.2744	6.57
2006035495	0	59	1	79	24.95	120	78	1	0	0	0	0	0	26	25	27	1.72	3.51	2.14	0.81	28.2023	5.05
2006035549	0	56	1	97	27.17	116	74	1	0	0	0	0	0	30	25	90	1.31	5.38	3.6	1.46	71.77	5.2
2006035772	0	53	1	94	27.64	110	80	1	0	0	0	0	0	114	47	568	3.45	5.07	3.01	1.06	95.6271	6.08
2006035773	0	44	1	88	24.39	140	90	1	0	0	0	0	0	36	25	113	2.86	4.27	2.28	1.14	72.6545	5.77
2006035784	0	47	1	77	22.13	110	70	0	0	0	0	0	0	15	20	12	1.19	4.04	2.57	1.04	8.58231	5.22
2006035786	0	51	1	82	25.14	130	80	0	0	0	0	0	0	25	27	21	0.88	5.34	3.14	1.17	17.2481	4.26
2006035792	0	59	1	93	26.03	100	70	1	0	0	0	0	1	14	21	15	1.6	3.72	2.27	0.97	36.9752	4.55
2006035817	0	52	1	82	23.32	110	70	1	0	0	0	0	0	24	23	78	1.84	4.57	2.42	1.6	45.6103	5.51
2006035827	0	46	2	77	22.55	110	65	0	0	0	0	0	0	14	21	15	1.16	5.13	2.98	1.72	10.2342	5.52
2006035828	0	43	1	80	23.71	106	70	1	0	0	0	0	0	6	19	11	1.02	4.08	2.51	1.11	10.0066	5.86
2006035830	0	42	2	69	20.2	110	70	0	0	0	0	0	0	13	15	17	0.71	4.14	2.51	1.4	3.5568	4.86
2006035922	1	60	1	98	28.09	140	90	0	1	0	0	0	1	57	39	37	1.87	3.97	2.39	1	69.3157	6.62
2006035985	0	41	1	85	25.95	120	80	0	0	0	0	0	0	14	17	28	1.49	4.48	3.27	0.92	35.7062	5.18
2006036020	0	48	1	85	24.12	120	80	1	0	0	0	0	0	29	23	37	1.48	5.09	3.6	1.03	34.3258	5.53
2006036387	0	48	1	84	25.71	120	80	0	0	0	0	0	0	54	18	27	0.93	4.18	3.11	1.02	24.0525	5.25
2006036393	1	68	1	97	29.4	150	90	0	1	0	0	0	0	43	28	43	3.02	5.91	3.59	1.33	81.8869	5.62
2006036565	0	63	1	86	25.14	120	85	0	0	0	0	0	0	132	22	12	1.82	5.24	3.25	1.43	25.6273	5.16
2006036573	0	51	2	71	21.49	100	70	0	0	0	0	0	0	15	20	12	1.79	5.47	3.94	1.02	8.44302	5.12
2006036576	0	55	1	82	22.82	130	90	0	1	0	0	0	0	20	16	29	1.19	3.5	1.82	1.23	20.2415	5.02
2006036580	0	53	1	82	23.81	90	60	1	0	0	0	0	0	12	19	17	1.58	3.51	2.26	0.98	20.6364	4.72
2006036602	1	56	1	91	27.68	130	94	0	1	0	0	0	0	11	19	30	4.39	3.9	1.57	0.89	74.0705	6.76
2006036605	0	55	1	96	27.06	120	85	0	0	0	0	0	0	43	28	31	1.18	5.12	3.63	1.06	49.9983	6.05
2006036606	0	42	1	86	23.03	110	85	1	0	0	0	0	0	10	18	20	1.35	3.86	2.56	1.07	21.8123	5.1
2006036607	1	51	1	94	29.41	125	95	1	1	0	0	0	0	12	20	36	2.44	4.82	2.67	1.16	73.5028	5.85
2006036610	0	54	1	87	27.25	130	100	1	1	0	0	0	0	17	20	68	2.31	5.59	3.5	1.35	67.9942	5.95
2006036811	0	55	1	81	21.68	150	90	0	1	0	0	0	0	28	23	15	0.91	4.87	2.57	1.77	9.01566	5.16
2006036814	0	52	1	69	19.49	110	70	1	0	0	0	0	0	15	17	27	1.16	4.5	2.86	1.25	6.92169	4.75
2006037278	0	58	1	90	23.94	124	80	1	0	0	0	0	0	45	35	53	1.58	4.41	2.74	1.17	47.7892	5.2
2006037803	0	58	1	91	27.34	120	70	1	0	0	0	0	0	36	26	30	1.17	4.68	1.89	1.34	43.5904	6.36
2006038179	0	53	1	80	21.29	120	80	1	0	0	0	0	0	21	19	26	1.34	6.08	4.15	1.37	16.0406	4.62
2006038274	0	55	1	80	20.48	100	65	0	0	0	0	0	0	17	21	47	0.7	4.95	3.04	1.48	12.3301	5.36
2006038318	0	61	1	83	24.11	130	90	1	1	0	0	0	0	11	18	17	0.85	4.74	2.86	1.55	13.6686	5.58
2006038322	0	59	1	77	22.41	120	76	0	0	0	0	0	0	16	19	31	1.83	5.2	3.71	0.93	22.5266	5.8
2006038365	0	25	2	71	23.92	100	70	0	0	0	0	0	0	18	24	15	0.7	4.39	2.87	1.4	5.83927	4.85
2006038920	0	61	2	92	26.77	125	75	0	0	0	0	0	0	47	32	40	0.75	4.97	2.8	1.9	37.7244	5.64
2006038935	0	49	1	80	25.39	110	70	1	0	0	0	0	0	17	24	17	0.77	4.23	2.8	1.19	12.8043	4.93
2006039067	0	50	1	87	24.19	120	80	1	0	0	0	0	0	13	17	30	1.54	5.49	3.56	1.17	34.3939	4.99
2006040506	0	57	1	77	20.31	120	80	1	0	0	0	0	0	12	18	15	0.75	3.22	1.12	1.42	5.22309	4.32
2006040509	0	59	1	88	23.77	120	80	1	0	0	0	0	0	17	17	28	1.07	4.64	3.47	0.93	25.9664	5
2006040584	0	57	1	79	20.83	100	65	1	0	0	0	0	0	38	21	20	1.47	4.84	3.01	1.37	13.3278	5.14
2006040591	0	52	2	69	20.08	100	70	0	0	0	0	0	0	9	19	9	1.15	4.78	2.92	1.35	3.50999	5.04
2006040592	0	61	2	75	19.92	100	75	0	0	0	0	0	0	17	19	19	1.4	6.6	4.11	1.62	9.16127	5.09
2006040598	0	50	1	86	25.31	120	80	0	0	0	0	0	0	37	25	42	0.83	5.4	3.42	1.36	29.099	4.81
2006040600	0	51	1	86	26.67	105	65	1	0	0	0	0	0	36	30	31	1.22	5.12	3.41	1.32	36.5283	5.28
2006040614	0	52	2	79	27.3	110	70	0	0	0	0	0	0	15	17	12	1.31	4.3	2.34	1.46	19.0071	4.5
2006040882	0	60	1	68	17.49	95	65	1	0	0	0	0	0	9	26	14	0.52	5.27	3.01	1.76	1.52774	5.62
2006040888	0	58	1	68	16.51	130	80	1	0	0	0	0	0	4	17	14	0.89	5.62	3.79	1.3	2.20948	5.02
2006041070	0	41	2	65	19.02	95	65	0	0	0	0	0	0	10	18	9	0.43	4.64	2.74	1.58	0.984729	4.37
2006041366	0	47	2	72	22.58	100	70	0	0	0	0	0	0	15	18	12	1.25	4.87	3.01	1.67	7.43779	5.34
2006041368	0	43	1	89	25.27	130	90	0	1	0	0	0	0	113	55	28	0.85	4.58	2.79	1.38	26.7847	5.41
2006041441	1	58	1	86	24.51	140	90	1	1	0	1	0	1	13	19	15	1.73	4.94	3.24	0.83	26.0935	7.12
2006041445	0	50	1	78	22.84	110	68	0	0	0	0	0	0	13	15	15	0.69	3.23	1.92	1.16	7.08813	5.31
2006041448	0	55	1	82	23.67	110	70	0	0	0	0	0	0	26	20	17	1.74	6	4.41	1.11	21.8485	5.76
2006041461	0	52	1	97	24.8	100	70	1	0	0	0	0	0	26	25	47	3.61	4.4	2.63	0.83	75.0865	5.12
2006041544	0	54	2	73	20.44	90	60	0	0	0	0	0	0	10	16	11	0.63	4.2	2.05	1.81	2.98514	5.23
2006041627	0	60	1	94	25.73	110	70	1	0	0	0	0	0	61	33	35	5	6.43	3.9	1.19	76.3553	5.39
2006041660	0	67	1	87	24.09	108	60	0	0	0	0	0	0	53	38	151	2.43	5.09	3.29	1.04	71.8156	5.47
2006042396	0	50	1	86	24.22	150	95	1	1	0	0	0	1	19	20	59	3.36	4.68	2.52	1.04	63.0529	5.7
2006042397	0	61	1	78	21.3	120	80	1	0	0	0	0	0	24	23	79	1.75	3.78	2	1.29	33.0158	5.06
2006042398	0	50	2	76	21.05	125	70	0	0	0	0	0	0	18	16	59	1.43	4.77	2.79	1.55	22.2655	5.29
2006042399	0	58	1	82	23.81	140	100	0	1	0	0	0	0	38	37	39	1.69	5.47	3.71	0.9	33.4778	5.37
2006042400	0	49	2	73	22.76	105	65	0	0	0	0	0	0	9	14	9	0.5	3.9	2.12	1.61	2.86629	5.13
2006042402	0	51	1	86	23.03	110	80	1	0	0	0	0	0	13	21	17	2.31	4.77	2.82	1.28	29.2881	4.96
2006042403	0	60	1	93	25.83	150	92	1	1	0	0	0	0	15	25	35	1.25	5.59	3.78	1.41	45.3143	5.45
2006042404	0	59	1	87	24.34	120	80	0	0	0	0	0	0	27	21	14	1.46	5.36	3.51	1.88	22.741	5.24
2006042412	0	52	1	87	26.35	110	70	1	0	0	0	0	0	37	29	116	6.85	4.65	1.86	0.84	88.5724	5.85
2006042416	0	49	1	69	34.48	110	66	0	0	0	0	0	0	14	20	12	1.4	4.65	2.88	1.27	28.5324	5.15
2006042418	0	56	1	82	23.18	124	86	1	0	0	0	0	0	63	32	75	0.9	3.15	1.51	1.32	28.7988	5.38
2006042988	0	48	1	70	19.03	104	70	1	0	0	0	0	0	12	23	13	1.06	3.71	2.26	1.16	3.84048	4.37
2006043054	0	57	1	76	24.28	120	85	0	0	0	0	0	0	38	29	34	1.59	4.42	2.58	1.46	25.0497	4.8
2006043290	0	54	1	97	27.61	120	80	1	0	0	0	0	0	27	23	31	1.58	3.63	1.9	1.02	60.0506	5.37
2006043291	0	54	2	77	24.3	120	80	0	0	0	0	0	0	24	20	11	1.84	5.07	3.35	1.17	15.3002	5.24
2006043370	0	59	1	80	22.05	110	70	1	0	0	0	0	0	19	20	17	0.89	5.2	3.56	1.26	9.58158	4.9
2006043376	0	61	1	95	24.9	110	70	1	0	0	0	0	0	33	25	49	1.81	4.08	2.64	0.98	59.4626	4.65
2006043389	0	57	1	86	24.02	105	70	1	0	0	0	0	0	53	37	51	2.49	4.12	2.54	1.04	52.909	4.93
2006043390	0	51	1	86	24.44	120	70	0	0	0	0	0	0	25	23	21	2.58	5.19	3.36	1.02	39.4514	5.78
2006043392	0	54	1	76	22.86	120	70	1	0	0	0	0	0	23	22	52	1.28	5.79	4.24	1.28	23.2374	4.53
2006043401	0	54	1	89	24.02	120	80	0	0	0	0	0	0	23	23	57	1.73	4.54	2.94	1	50.2076	5.74
2006043408	0	55	1	97	28.73	110	85	0	0	0	0	0	0	34	20	64	1.56	5.42	3.72	1.17	74.4899	6.1
2006043724	0	52	1	77	23.42	90	60	0	0	0	0	0	0	18	21	15	0.97	3.42	2.2	1	9.78793	5.27
2006043725	0	49	2	66	19.31	116	70	0	0	0	0	0	0	10	20	8	0.79	4.81	2.9	1.45	1.75972	4.75
2006043926	0	56	1	86	24.34	110	70	1	0	0	0	0	0	15	29	25	1.1	5.72	3.41	1.85	24.4253	5.5
2006043928	0	70	1	70	17.99	110	70	0	0	0	0	0	0	14	20	14	1.01	4.79	2.59	1.75	3.36403	4.93
2006043931	0	54	1	79	24.45	120	80	1	0	0	0	0	0	30	26	24	2.17	7.97	6.09	1.1	29.5871	4.37
2006043938	0	50	1	69	17.11	90	60	1	0	0	0	0	0	5	16	38	1.59	4.88	2.19	2.09	8.44217	5.27
2006043956	0	44	2	71	21.72	95	60	0	0	0	0	0	0	8	16	8	1.3	4.01	2.22	1.46	4.98503	5.46
2006043963	0	57	2	64	21.63	110	70	0	0	0	0	0	0	13	18	14	0.68	4.54	3.01	1.63	2.80077	4.11
2006044914	0	48	1	87	23.88	120	70	0	0	0	0	0	0	10	16	15	1.48	5.17	2.78	1.17	22.7158	5.13
2006044952	0	56	1	87	22.57	110	70	0	0	0	0	0	0	23	20	15	0.66	4.12	2.3	1.51	10.1915	4.94
2006044959	0	59	1	89	22.74	110	75	0	0	0	0	0	0	16	18	19	1.16	4.64	2.9	1.34	20.7619	4.94
2006044970	0	60	1	78	22.41	100	60	1	0	0	0	0	0	22	20	23	1.62	3.53	2.25	0.9	18.0536	5.32
2006044974	0	56	2	70	21.09	100	60	0	0	0	0	0	0	18	26	42	0.83	5.3	2.49	2.34	8.90604	4.83
2006045000	0	42	1	90	24.16	110	70	1	0	0	0	0	0	38	23	24	1.38	4.87	2.72	1.77	31.9577	5.34
2006045014	0	35	1	90	26.03	120	70	0	0	0	0	0	0	30	20	50	1.12	3.45	2.19	0.9	45.8163	4.6
2006045019	0	56	1	88	24.34	110	70	1	0	0	0	0	0	21	19	19	3.72	4.77	1.86	0.74	48.5154	5.73
2006045020	0	49	2	77	23.05	90	60	0	0	0	0	0	0	90	52	149	0.62	3.24	1.43	1.55	25.9123	5.27
2006045042	0	58	1	105	31.1	125	90	0	0	0	0	0	0	88	49	35	1.28	4.85	3.31	1.11	76.9085	6.73
2006045086	0	49	1	93	27.72	124	86	1	0	0	0	0	0	24	24	25	0.88	3.59	2.16	1.16	37.7226	5.61
2006045375	0	30	2	78	21.9	110	70	0	0	0	0	0	0	11	16	10	1.31	4.24	2.52	1.26	8.43967	5.09
2006045414	0	37	2	72	22.27	105	60	0	0	0	0	0	0	15	20	9	0.56	3.74	2.09	1.4	2.83003	5.05
2006045431	0	56	1	80	21.24	110	75	0	0	0	0	0	0	22	27	24	2.79	4.66	2.56	1.03	26.4886	5.25
2006045437	0	52	1	82	22.84	120	75	0	0	0	0	0	0	46	26	16	1.39	4.95	3.19	1.41	16.1455	5.83
2006045444	0	57	1	80	23.24	110	80	1	0	0	0	0	0	25	24	33	0.92	5.74	3.71	1.59	17.2023	5.9
2006045445	0	63	2	85	26.08	100	60	0	0	0	0	0	0	13	19	8	1.48	5.26	2.81	1.87	18.6037	4.87
2006045446	0	57	1	84	24.51	120	80	1	0	0	0	0	0	25	24	57	16.94	9.51	2.25	0.85	87.9291	5.8
2006045447	0	33	2	67	22.72	108	70	0	0	0	0	0	0	10	19	10	0.69	4.15	2.19	1.66	3.03531	5.11
2006045448	0	55	2	76	24.75	110	75	0	0	0	0	0	0	21	23	19	0.77	5.05	2.67	1.92	10.5319	4.64
2006045450	0	35	2	64	18.44	110	65	0	0	0	0	0	0	10	15	18	0.61	3.5	2.34	1.05	1.95821	4.66
2006045452	0	32	1	87	29.1	125	90	0	1	0	0	0	0	22	28	19	1.29	3.67	2.32	1.04	38.697	5.17
2006045457	0	50	1	75	18.42	110	80	0	0	0	0	0	0	11	17	16	0.92	4.06	2.43	1.36	4.62601	5.52
2006045458	0	31	1	94	24.21	110	70	0	0	0	0	0	0	25	27	22	0.79	4.52	2.81	1.34	24.4008	5.15
2006045485	0	59	1	99	28.34	130	85	0	0	0	0	0	0	31	23	17	1.86	4.49	3.01	0.79	58.3989	6.52
2006045539	0	57	1	92	27.44	130	70	0	0	0	0	0	0	37	32	35	3.69	4.41	2.14	0.81	73.3883	5.85
2006045745	0	56	1	88	24.14	95	60	0	0	0	0	0	0	29	26	42	1.63	5.16	3.44	1.09	42.4574	5.62
2006045838	0	59	1	93	24.45	100	70	0	0	0	0	0	0	21	20	21	1.39	5.3	3.53	1.2	34.4026	5.05
2006046062	0	38	2	63	17.59	110	80	0	0	0	0	0	0	18	18	10	0.77	4.48	2.48	1.6	1.35924	5.03
2006046407	1	58	1	94	29.48	156	104	1	1	0	1	0	0	43	45	25	7.16	6.68	3.7	0.75	85.7431	10.51
2006046424	0	57	1	83	22.39	130	75	0	0	0	0	0	0	36	24	61	2.47	5.31	3.49	1.02	46.3015	5.41
2006046427	0	51	2	70	19.63	90	55	0	0	0	0	0	0	16	17	8	0.7	3.79	2.19	1.29	2.02122	5.35
2006046522	0	54	1	86	23.14	100	70	0	0	0	0	0	0	37	37	176	1.27	5.33	2.78	1.18	56.0183	5.17
2006046562	0	55	1	86	27.61	110	70	0	0	0	0	0	0	17	19	13	1.21	5.02	3.34	1.22	25.8523	5.26
2006046838	0	35	2	60	16.94	110	65	0	0	0	0	0	0	6	15	8	0.58	3.43	1.62	1.38	0.69353	5.01
2006046847	0	54	1	87	23.15	110	80	0	0	0	0	0	0	25	25	88	1.52	5.42	3.16	1.84	49.2466	5.74
2006046853	0	42	1	87	27.02	110	80	1	0	0	0	0	0	29	26	37	2.8	4.55	2.71	0.84	61.4887	5.3
2006046857	0	59	1	89	27.36	110	70	0	0	0	0	0	0	32	22	27	3.57	5.01	2.91	1.17	65.1686	5.38
2006046861	0	43	1	76	21.15	120	80	1	0	0	0	0	0	22	24	20	3.66	3.62	2.03	0.81	24.6479	5.8
2006046862	0	40	1	85	22.86	120	70	0	0	0	0	0	0	42	25	23	0.93	5.12	3.66	1.23	16.6855	5.72
2006046868	0	55	1	84	23.88	120	78	0	0	0	0	0	0	18	24	13	1.47	4.7	2.89	1.23	18.3526	5.36
2006046873	0	54	2	69	22.74	120	80	0	0	0	0	0	0	11	20	10	1.23	4.64	2.54	1.62	5.70898	5.49
2006046911	0	60	1	75	19.72	115	60	0	0	0	0	0	0	21	18	48	1.84	3.12	3.2	1.18	19.8446	5.4
2006046973	0	57	2	74	23.05	115	70	0	0	0	0	0	0	23	19	21	2.52	3.84	2.13	0.9	21.7548	4.85
2006046975	0	43	1	88	24.97	95	65	1	0	0	0	0	0	18	19	29	0.92	4.21	2.48	1.5	26.9008	5.48
2006046976	0	53	1	68	18	100	65	1	0	0	0	0	0	11	18	20	1	4.71	3.16	1.22	3.85751	5.07
2006047031	0	58	1	90	26.53	110	70	1	0	0	0	0	0	19	20	12	1.62	3.66	2.18	0.99	31.6228	5.43
2006047037	0	56	1	78	21.05	110	70	1	0	0	0	0	0	19	25	15	1	4.2	2.71	1.2	7.81022	5.15
2006047041	0	58	1	97	27.58	110	75	1	0	0	0	0	0	23	23	145	8.18	4.05	1.02	0.87	95.598	5.76
2006047042	0	58	1	81	21.67	100	60	0	0	0	0	0	0	19	22	15	1.22	5.38	3.39	1.49	11.5707	5.69
2006047229	0	65	1	91	25.16	120	70	0	0	0	0	0	1	14	19	23	1.51	4.66	3.04	1.13	37.555	4.96
2006047800	0	35	1	79	20.83	120	75	1	0	0	0	0	0	10	13	20	0.97	2.94	1.76	0.94	9.37683	4.89
2006047802	0	48	2	64	19.65	95	65	0	0	0	0	0	0	8	13	10	0.61	4.46	2.53	1.6	1.52591	5.14
2006048069	0	53	1	92	27.7	120	80	1	0	0	0	0	0	20	16	26	2.45	3.56	1.89	0.86	60.9887	5.85
2006048121	0	55	1	83	25.61	120	80	1	0	0	1	0	0	29	18	66	1.42	4.97	3.33	1.11	45.7203	7.8
2006048141	1	60	1	102	28.8	130	80	1	0	0	1	0	0	73	43	39	2.46	4.76	3.25	0.99	80.6081	10.16
2006048149	0	30	1	70	18.08	110	75	1	0	0	0	0	0	14	14	19	0.5	3.71	2.22	1.29	2.19651	4.87
2006048341	0	44	2	68	20.17	95	70	0	0	0	0	0	0	8	16	11	1	3.89	2.29	1.25	3.41111	4.94
2006048362	0	55	1	90	26.73	130	90	0	1	0	0	0	1	23	19	34	2.97	5.73	3.38	1.37	64.1539	5.45
2006048463	0	46	1	84	21.65	110	60	1	0	0	0	0	0	13	30	18	1.17	4.91	3.51	1.08	14.3504	5.07
2006048480	0	56	2	75	24.99	110	70	0	0	0	0	0	0	10	19	12	0.57	3.38	1.79	1.33	5.8653	4.95
2006048501	0	35	2	73	19.82	105	55	0	0	0	0	0	0	58	34	113	2.39	4.14	2.44	1.07	34.8836	5.36
2006048503	0	51	2	76	20.59	100	65	0	0	0	0	0	0	50	34	29	0.86	3.8	1.5	1.63	9.04007	5.2
2006048504	0	39	2	71	20.72	105	60	0	0	0	0	0	0	10	23	8	0.97	4.58	2.93	1.34	3.33863	4.94
2006048508	0	38	2	71	19.32	95	65	0	0	0	0	0	0	9	16	12	0.52	3.88	2.06	1.5	2.05668	5.04
2006048511	0	46	2	78	22.11	120	80	0	0	0	0	0	0	39	30	17	1.8	5.21	3.38	1.32	15.8284	5.15
2006048532	0	58	1	80	22.04	134	80	0	0	0	0	0	0	28	24	16	1.29	4.85	3.51	1.11	12.6111	5.7
2006048534	0	57	1	87	25.88	126	80	1	0	0	0	0	0	12	16	16	1.73	4.47	2.73	1.06	32.0528	6.22
2006048545	0	52	1	79	22.92	110	70	1	0	0	0	0	0	12	18	62	0.99	5.51	3.13	1.77	24.1191	5.28
2006048585	0	49	2	83	26.56	120	80	0	0	0	0	0	0	22	40	18	0.87	4.22	2.22	1.63	19.1648	5.14
2006048604	0	41	1	91	22.11	105	70	0	0	0	0	0	0	17	22	27	1.09	4.17	2.23	1.53	24.4546	4.98
2006048904	0	44	1	86	24.02	110	70	1	0	0	0	0	0	12	15	21	1.01	4.15	2.4	1.47	20.0926	5.43
2006049316	0	49	2	76	23.67	90	60	0	0	0	0	0	0	7	20	9	1.17	4.75	2.99	1.38	8.11082	4.87
2006049346	0	43	2	67	19.13	120	70	0	0	0	0	0	0	7	18	12	0.87	4.45	2.43	1.63	2.63078	4.94
2006049405	0	57	1	86	23.74	130	90	1	1	0	0	0	0	22	20	56	2.42	4.67	2.39	1.16	52.9353	5.79
2006049454	0	43	1	78	21.8	120	70	1	0	0	0	0	0	36	31	30	1.16	4.39	2.97	1.04	15.1223	5.58
2006049837	0	57	1	90	25.83	120	80	1	0	0	0	0	0	30	27	44	11.67	5.79	1.58	0.9	87.5033	4.89
2006049942	0	58	1	92	24.49	90	60	1	0	0	0	0	0	22	21	13	2.38	4.71	3.04	1.34	37.1764	4.47
2006049945	0	59	1	85	23.51	120	60	1	0	0	0	0	0	19	24	19	2.04	4.02	3.69	0.85	28.7756	4.65
2006049950	0	58	1	91	23.56	140	80	1	0	0	0	0	0	52	29	11	0.61	3.84	1.72	1.54	10.6759	4.86
2006049958	0	59	1	81	22.14	130	85	0	0	0	0	0	0	9	16	17	1.34	5.21	3.43	1.1	14.318	5.65
2006049959	0	57	1	77	19.84	110	60	1	0	0	0	0	0	9	20	13	0.54	4.33	1.61	1.33	3.29398	4.88
2006049963	0	57	1	89	24.62	155	90	1	1	0	0	0	1	16	18	17	2.3	5.51	1.9	1.59	37.6236	6.66
2006049994	0	29	2	69	21.08	115	80	0	0	0	0	0	0	21	19	10	1.34	4.54	2.18	1.81	4.95734	5.45
2006050108	0	67	1	83	25.56	100	62	1	0	0	1	0	0	35	26	118	0.92	3.66	2.08	1.12	45.6357	7.26
2006050113	0	56	1	82	21.46	100	60	1	0	0	0	0	0	16	16	26	1	4.55	2.6	1.68	14.1305	5.79
2006050114	0	52	1	78	21.97	120	90	1	1	0	0	0	0	18	19	25	1.4	4.31	2.79	1.28	16.069	5.07
2006050337	0	42	1	68	18.65	130	80	0	0	0	0	0	0	14	18	10	0.79	4.89	3.01	1.62	2.08816	4.65
2006050568	0	43	1	93	30.93	110	80	0	0	0	0	0	1	39	24	39	12.23	5.57	1.92	0.69	94.1153	5.14
2006051135	0	60	1	88	24.72	110	65	1	0	0	0	0	0	26	16	37	0.83	4.24	2.18	1.63	27.7359	5.59
2006051357	0	59	2	68	20.34	100	70	0	0	0	0	0	0	17	18	10	0.73	5.93	3.61	2.04	2.44076	4.99
2006051375	0	47	1	72	22.13	110	70	1	0	0	0	0	0	15	20	25	1.46	4.69	2.81	1.59	12.9107	4.63
2006051377	0	47	1	87	26.13	100	80	1	0	0	0	0	0	25	19	18	1	3.68	2.51	0.86	23.9688	5.05
2006051384	0	54	1	78	21.75	150	100	1	1	0	0	0	0	19	19	32	1.18	5.22	3.97	1.01	15.8509	6.33
2006051391	0	49	1	103	28.89	120	80	1	0	0	0	0	0	40	34	44	3.87	6.3	4.1	1.06	88.1704	5.43
2006051529	0	48	1	91	26.75	100	68	0	0	0	0	0	0	44	29	48	2.02	6.78	4.67	1.14	62.6698	4.94
2006051809	0	39	1	71	19.16	90	60	1	0	0	0	0	0	86	52	17	0.72	3.28	1.89	1.18	3.47126	4.91
2006051815	0	45	1	91	26.86	110	75	1	0	0	0	0	0	20	20	19	0.89	3.47	2.31	0.84	28.6355	5.53
2006052030	0	49	2	71	20.32	110	70	0	0	0	0	0	0	8	15	8	0.91	4.09	2.61	1.21	2.98257	4.35
2006052580	0	41	1	84	23.74	108	80	0	0	0	0	0	0	39	34	129	1.42	4.68	2.83	1.32	52.5636	5.23
2006052877	0	55	2	75	22.89	105	65	0	0	0	0	0	0	12	18	11	0.93	3.53	1.84	1.45	6.51614	4.92
2006052879	0	49	1	95	28.73	124	90	1	0	0	0	0	0	18	17	24	1.44	4.61	3.1	0.98	54.6136	5.03
2006052922	0	49	1	85	25.22	110	70	0	0	0	0	0	0	13	17	21	1.64	4.79	3.13	1.17	30.901	5.44
2006052924	0	52	1	78	22.43	100	65	0	0	0	0	0	0	13	17	23	0.97	5.23	3.51	1.26	11.9337	5.03
2006052925	0	49	1	84	23.29	115	75	0	0	0	0	0	0	11	14	14	0.83	4.89	3.56	1.01	11.2429	5.02
2006052926	0	42	1	83	22.62	100	65	1	0	0	0	0	0	30	24	37	3.06	4.82	3.05	0.99	43.2643	5.31
2006053030	0	50	1	94	27.1	120	80	0	0	0	0	0	0	31	23	19	1.26	5.09	3.55	1.1	40.384	5.03
2006053036	0	50	1	87	24.9	120	80	1	0	0	0	0	0	37	25	80	3.84	5.57	3.2	1.14	73.6505	5.8
2006053237	0	58	1	80	21.81	104	66	0	0	0	0	0	0	21	28	16	1.71	5.73	4	1.65	15.4575	5.52
2006053254	0	44	1	76	23.03	110	75	1	0	0	0	0	0	20	18	13	0.89	4.86	2.62	2.05	7.49519	4.49
2006053256	0	62	1	96	30.22	110	65	0	0	0	0	0	0	75	22	19	3.26	5.03	2.03	0.87	74.195	4.78
2006053257	0	34	1	74	23.63	120	70	0	0	0	0	0	0	10	15	23	1.57	4.83	2.98	1.1	17.0086	5.11
2006053266	0	35	1	71	20.4	90	60	0	0	0	0	0	0	37	15	11	0.5	3.92	2.09	1.58	2.16042	5.82
2006053274	0	33	1	88	25.97	120	70	1	0	0	0	0	0	54	27	69	6.17	4.86	3.09	1.35	82.8544	6.52
2006053283	0	65	1	77	23.23	145	80	0	0	0	0	0	1	29	23	106	2.65	4.77	3.1	1.04	52.8551	6.46
2006053287	0	51	1	92	28.08	126	80	0	0	0	0	0	0	94	19	84	1.06	4.67	3.45	1.03	63.2564	5.56
2006053289	0	59	1	83	25.04	110	70	0	0	0	0	0	1	14	39	13	0.5	5.28	3.36	1.49	8.2253	4.98
2006053301	0	50	1	86	22.01	116	76	0	0	0	0	0	0	21	18	24	0.86	4.25	3.35	1.38	15.2226	5.21
2006053342	1	60	1	96	26.3	122	80	1	0	0	1	0	0	44	27	56	1.8	5.49	3.8	1.1	67.2897	7.52
2006053427	0	55	1	83	23.88	135	90	1	0	0	0	0	0	22	20	31	4.11	3.88	2.19	0.83	51.4538	5.89
2006053449	0	64	2	83	25.15	120	80	0	0	0	0	0	0	53	39	30	1.29	3.72	2.34	0.93	29.0458	4.73
2006053517	0	53	1	82	25.6	110	70	1	0	0	0	0	0	29	24	34	3.29	4.68	3.89	1	52.4604	5.4
2006054170	0	56	2	79	23.52	130	80	0	0	0	0	0	0	15	23	13	3.08	4.94	2.32	1.27	24.922	5.22
2006054173	0	51	2	78	23.7	110	70	0	0	0	0	0	0	9	17	7	0.56	4.09	2.04	1.65	3.91714	4.97
2006054175	0	47	1	64	17.3	90	65	1	0	0	0	0	0	24	24	19	0.72	3.91	2.49	1.1	2.03323	5.52
2006054176	0	62	1	77	21.61	110	80	1	0	0	0	0	0	27	33	26	2.1	6.88	4.57	1.34	20.7251	5.69
2006054375	0	61	1	72	21.28	94	60	1	0	0	0	0	0	18	23	27	0.77	4.18	2.88	0.93	7.03388	4.95
2006054416	0	54	1	68	18.69	100	70	0	0	0	0	0	0	21	26	16	0.65	5.48	3.11	2.13	2.43481	5.25
2006055087	0	60	1	91	27.17	140	90	1	1	0	0	0	0	17	26	13	1.48	5.92	3.27	1.34	34.1219	4.59
2006055098	0	33	1	82	24.04	110	75	0	0	0	0	0	0	36	26	147	1.22	4.55	2.51	1.09	49.6862	5.29
2006055099	0	37	1	89	26.82	130	94	1	0	0	0	0	0	18	18	44	4.93	4.43	2.72	0.92	77.0235	5.97
2006055103	0	52	1	84	25.58	100	70	1	0	0	0	0	0	26	21	23	1.75	4.36	3.35	1.25	33.6144	4.73
2006055104	0	61	1	80	24.5	110	75	0	0	0	0	0	0	11	24	19	0.77	4.41	2.78	1.5	12.3227	5.22
2006055172	0	51	1	77	23.03	100	68	0	0	0	1	0	0	25	23	12	1.01	3.41	2.25	0.8	8.34071	7.07
2006055206	0	50	1	85	26.61	110	80	0	0	0	0	0	1	13	17	15	2.77	4.83	2.86	0.91	41.2506	4.84
2006055208	0	50	1	86	24.69	110	70	0	0	0	0	0	0	31	23	38	2.85	4.28	2.25	0.96	53.1719	6.28
2006055210	0	44	1	73	21.14	120	80	0	0	0	0	0	0	23	19	24	2.06	4.76	3.08	0.9	15.5158	5.2
2006055272	0	46	2	71	23.53	110	70	0	0	0	0	0	0	7	10	14	1.04	3.99	2.54	0.98	7.5379	5.18
2006055273	0	58	1	79	22.15	120	80	1	0	0	0	0	0	11	15	40	1.4	4.65	2.94	1.26	22.485	4.71
2006055279	0	44	1	82	20.68	100	60	0	0	0	0	0	0	19	19	14	0.73	5.31	3.28	1.67	6.55404	5.44
2006055282	0	35	2	73	20.5	100	60	0	0	0	0	0	0	10	16	12	0.74	3.92	2.31	1.25	3.70749	5.27
2006055289	0	41	2	65	19.36	118	75	0	0	0	0	0	0	11	16	10	0.92	5.05	3.13	1.49	2.26893	4.84
2006055290	0	30	1	81	21.46	110	70	0	0	0	0	0	0	20	21	18	0.91	5.8	3.53	1.76	9.87317	5.21
2006055292	0	31	2	63	18.59	105	70	0	0	0	0	0	0	8	12	12	0.51	4.79	2.85	1.53	1.20416	4.82
2006055294	0	34	1	103	32.07	125	70	0	0	0	0	0	0	77	32	59	1.81	4.78	3.35	0.92	87.4033	5.49
2006055296	0	35	1	74	19.98	110	60	0	0	0	0	0	0	16	23	19	0.91	3.17	1.64	1.21	6.01264	5.14
2006055300	0	43	1	95	27.21	110	72	0	0	0	0	0	0	118	57	30	1.18	4.36	2.88	1.22	48.6063	5.34
2006055301	0	39	1	81	24.22	110	70	0	0	0	0	0	0	17	18	15	1.06	4.04	2.46	1.22	14.0245	5.32
2006055311	0	31	1	80	23.7	115	70	0	0	0	0	0	0	113	44	30	1.04	4.46	2.57	1.59	18.8619	5.22
2006055313	0	29	1	78	20.61	120	60	0	0	0	0	0	0	24	21	20	0.93	4.83	2.84	1.63	8.37709	5.27
2006055316	0	37	1	85	26.64	115	70	0	0	0	0	0	0	24	21	25	1.54	4.01	2.51	1.14	36.7689	5.02
2006055319	0	41	2	69	21.34	105	65	0	0	0	0	0	0	8	15	15	0.64	4.94	3	1.49	3.45423	4.71
2006055351	0	32	1	94	23	100	60	1	0	0	0	0	0	12	15	13	0.84	4.09	2.63	1.16	16.5443	5.34
2006055483	0	58	1	78	21.25	110	75	1	0	0	0	0	0	16	20	50	1.48	6.37	3.82	1.94	23.1022	5.82
2006055497	0	50	1	79	21.65	110	70	1	0	0	0	0	0	14	13	12	0.83	3.54	2.09	1.17	6.47788	4.85
2006055500	0	33	1	75	21.1	120	80	0	0	0	0	0	0	11	13	10	0.95	3.7	2.46	0.98	4.92439	5.15
2006055501	0	49	2	77	23.05	110	70	0	0	0	0	0	0	16	17	13	0.74	5.25	3.32	1.78	6.70373	4.98
2006055507	0	41	1	90	26.3	120	80	0	0	0	0	0	0	63	32	89	2.27	5.88	4.15	1.01	72.253	5.64
2006055508	0	57	1	92	22.38	130	80	0	0	0	0	0	0	15	15	17	2.57	4.75	3.02	1.07	36.5369	5.31
2006055509	0	59	1	88	25.05	120	70	0	0	0	0	0	0	15	16	14	1.13	4.05	2.85	0.92	21.1571	5.42
2006055513	0	56	1	91	26.4	120	80	0	0	0	0	0	0	29	24	27	1.86	4.72	3.24	1	49.4419	5.38
2006055517	0	44	1	91	26.57	130	80	1	0	0	0	0	0	35	23	23	1.02	4.65	3.22	1.18	33.4843	5.25
2006055519	0	45	2	70	18.26	110	70	0	0	0	0	0	0	11	14	6	0.76	3.54	1.69	1.57	1.4779	4.98
2006055520	0	49	2	80	23.13	90	60	0	0	0	0	0	0	11	15	14	1.04	4.42	2.92	1.07	11.0519	5.5
2006055526	0	45	2	82	23.4	110	60	0	0	0	0	0	0	17	19	18	1.3	4.86	3.22	1.18	17.5256	5.32
2006055539	0	56	1	87	25.21	120	78	0	0	0	0	0	0	19	21	130	1.78	4.65	2.91	1.26	66.5265	5.95
2006055735	0	60	1	89	25.22	115	65	1	0	0	1	0	0	14	18	149	1.3	3.76	1.51	1.9	64.3984	8.43
2006055754	0	44	1	75	19.37	110	70	0	0	0	0	0	0	16	23	28	1.79	5.11	3.31	1.3	13.4943	5.23
2006055756	0	46	1	81	24.38	115	90	1	1	0	0	0	0	16	18	18	1.51	4.98	3.34	1.07	21.0336	5.33
2006056004	0	60	2	96	28.08	120	85	0	0	0	0	0	0	28	30	48	5.56	4.62	1.68	0.92	87.3566	6.45
2006056005	0	60	2	88	25.26	140	90	0	0	0	0	0	0	12	17	14	1.65	3.96	2.54	0.98	28.3834	5.63
2006056006	0	49	1	77	20.5	90	60	1	0	0	0	0	0	19	20	16	1.34	3.9	2.4	1.22	9.34167	5.23
2006056011	0	66	1	95	27.93	120	70	0	0	0	0	0	0	50	43	71	3.95	5.07	3.06	0.84	85.9878	5.61
2006056013	0	60	1	83	23.02	120	80	1	0	0	0	0	0	16	17	10	0.97	4.31	2.94	1.18	9.53721	5.09
2006056015	0	54	1	72	20.62	130	80	1	0	0	0	0	0	17	18	29	1.24	5.09	3.58	1.05	10.2675	5.49
2006056018	0	60	1	86	23.68	110	70	1	0	0	0	0	0	23	18	18	1.72	5.09	3.65	0.98	26.287	5.97
2006056646	1	57	1	97	27.71	135	95	1	1	0	0	0	0	44	27	34	2.29	5.31	3.56	0.98	69.8777	4.86
2006056680	0	58	1	91	24.8	120	80	1	0	0	0	0	0	33	20	31	1.47	5.28	3.35	1.55	40.8592	5.48
2006057775	0	42	1	69	21.68	100	60	0	0	0	0	0	0	15	22	27	0.59	4.29	2.83	1.33	5.02757	5.38
2006057776	0	44	1	75	20.96	120	80	0	0	0	0	0	0	19	26	18	1.02	4.08	2.99	0.79	7.65518	5.15
2006057778	0	57	1	83	23.55	120	80	0	0	0	0	0	0	15	20	10	0.62	3.29	1.86	1.15	6.89707	5.4
2006057783	0	57	1	88	27.34	150	90	1	0	0	0	0	0	36	26	68	2.46	4.17	2.6	1.39	70.661	4.34
2006057796	0	43	1	81	22.38	120	70	0	0	0	0	0	0	45	31	19	2.37	5.27	3.5	1.15	24.3703	5.27
2006057809	0	38	1	82	27.76	110	70	0	0	0	0	0	0	53	36	59	9.64	5.54	2.1	1.04	86.0445	5.81
2006057817	0	40	1	90	28.25	140	100	0	0	0	0	0	0	55	37	41	1.59	5.81	4.06	0.99	58.2316	5.46
2006057973	0	70	1	93	25.89	110	70	0	0	0	0	0	0	28	24	40	2.6	5.22	3.42	1.23	64.8894	5.17
2006058212	0	50	2	71	22.14	110	70	0	0	0	0	0	0	11	14	9	0.99	4.5	2.67	1.5	4.46059	4.42
2006058213	0	45	1	80	23.05	110	70	1	0	0	0	0	0	13	18	16	1.08	3.64	2.32	1.12	12.2956	4.99
2006058221	0	51	1	88	26.18	104	70	1	0	0	0	0	0	16	22	20	0.87	4.53	3.11	1.21	24.0214	4.38
2006058233	0	39	1	87	29.57	110	80	1	0	0	0	0	0	28	22	42	1.44	4.6	3.18	0.89	56.9457	4.85
2006058235	0	37	1	77	23.74	110	70	0	0	0	0	0	0	15	22	24	1.36	4.34	2.92	1.29	17.9902	4.69
2006058292	0	61	2	72	21.66	100	70	0	0	0	0	0	0	32	19	16	1.48	5.97	3.46	1.51	9.26523	4.1
2006058296	0	61	1	86	24.08	130	90	1	0	0	0	0	0	28	22	22	1.23	5.26	3.64	1.06	24.0311	5.09
2006058310	0	59	2	58	17.74	115	75	0	0	0	0	0	0	12	23	17	0.89	4.45	1.95	2.15	1.78158	5.37
2006058321	0	57	2	73	21.49	110	70	0	0	0	0	0	1	16	19	23	1.11	4.3	2.57	1.34	9.39871	5.63
2006058338	0	31	1	75	24.11	115	75	0	0	0	0	0	0	63	33	140	1.12	4.35	2.82	1.24	37.981	5.29
2006058341	0	52	1	94	27.9	110	80	0	0	0	0	0	0	73	32	23	1.06	4.75	3.38	1.11	42.4133	5.29
2006058484	0	43	1	94	25.43	120	80	1	0	0	0	0	0	43	28	199	3.49	4.26	2.17	1.25	88.4502	6.06
2006058693	0	50	1	90	25.93	130	90	0	0	0	0	0	0	31	17	19	1.28	4.23	2.71	1.17	32.1015	5.87
2006058820	0	47	1	88	23.6	110	70	0	0	0	0	0	0	10	17	18	1.77	5.32	3.62	1.06	28.7222	5.18
2006058922	0	55	1	84	22.25	100	65	1	0	0	0	0	0	8	34	64	1.42	4.76	2.99	1.2	35.2574	4.93
2006058928	0	54	1	85	23.6	105	75	1	0	0	1	0	0	38	26	27	2.33	5.63	3.04	1.12	37.4064	9.83
2006058930	0	49	1	65	18.32	100	60	1	0	0	0	0	0	14	17	16	0.62	3.52	2.17	1.02	1.89631	4.76
2006058967	0	48	1	85	23.43	100	70	1	0	0	0	0	0	28	20	155	2.27	5.47	3.72	1.02	66.629	5.9
2006059331	0	57	1	79	23.15	110	80	1	0	0	0	0	0	9	17	36	1.54	4.27	2.29	1.64	25.2855	5.42
2006059334	0	49	2	73	22.72	110	70	0	0	0	0	0	0	8	22	8	0.96	4.91	3.08	1.29	4.781	5.25
2006059367	0	58	1	81	22.96	110	70	1	0	0	0	0	0	38	27	127	3.14	5.06	3.18	1.12	64.1128	4.96
2006059590	0	59	2	87	28.04	110	70	0	0	0	0	0	0	13	21	13	0.79	4.07	1.73	1.99	20.6329	4.96
2006059594	0	49	1	87	23.53	110	78	0	0	0	0	0	0	10	22	17	0.93	4.48	2.72	1.45	16.4381	5.4
2006059660	0	53	2	77	22.18	120	80	0	0	0	0	0	0	16	18	12	1.4	4.49	2.59	1.56	9.94003	5.37
2006059681	0	51	1	84	25.87	120	75	0	0	0	0	0	0	76	50	31	1.52	4.18	2.8	0.99	36.3505	5.18
2006059868	0	54	2	67	19.2	100	70	0	0	0	0	0	0	31	22	10	0.38	3.36	2.1	1.93	1.07526	4.85
2006059873	0	55	1	79	20.15	110	80	0	0	0	0	0	0	13	18	13	0.8	5.36	3.84	1.3	5.43762	5.29
2006059880	0	57	1	86	21.22	110	70	1	0	0	0	0	0	31	22	125	0.95	4.68	3.15	1.2	36.6487	5.29
2006059881	0	36	1	82	24.03	120	80	0	0	0	0	0	0	47	29	27	0.55	2.82	1.47	1.22	12.0267	5.17
2006059894	0	55	1	82	22.94	110	70	0	0	0	0	0	0	17	25	25	1.34	4.2	2.2	1.76	20.6194	5.41
2006059912	0	56	1	92	26.1	110	70	1	0	0	0	0	0	14	18	29	3.79	5.8	3.08	1.01	67.2302	6.44
2006060031	0	51	2	75	22.17	100	70	0	0	0	0	0	0	24	22	9	0.45	3.57	2.03	1.49	2.66103	4.9
2006060265	0	45	1	85	24.22	85	60	1	0	0	0	0	0	38	29	50	2.27	4.89	2.84	1.29	49.7229	5.31
2006060282	0	31	1	75	21.88	90	60	0	0	0	0	0	0	20	20	21	1.15	3.6	2.05	1.24	10.5527	5.04
2006060289	0	35	1	84	26.82	120	80	1	0	0	0	0	0	49	28	36	2.74	4.21	2.65	1.15	55.9907	4.81
2006060397	0	53	1	73	18.57	110	80	1	0	0	0	0	0	11	18	16	1.28	5.75	4.11	1.13	5.75114	4.85
2006060404	0	74	2	71	20.98	140	90	0	0	0	0	0	0	16	24	13	1.81	5.89	3.12	1.55	8.42116	5.13
2006060412	0	49	2	77	22.1	120	80	1	0	0	0	0	0	11	17	8	1.34	4.38	2.64	1.41	7.25682	4.79
2006060515	0	57	1	99	27.47	100	70	0	0	0	0	0	1	13	22	13	2.01	3.95	2.21	0.99	52.4864	5.51
2006060541	0	50	1	83	24.21	130	90	0	0	0	0	0	0	15	16	18	2.25	5.45	3.29	1.56	29.7245	5.41
2006060653	0	58	1	82	22.32	110	74	1	0	0	0	0	0	31	20	19	1.08	4.99	3.39	1.27	13.7428	4.66
2006060776	0	51	2	73	19.92	90	60	0	0	0	0	0	0	25	20	13	0.89	3.92	6.32	2.02	4.29307	4.45
2006060804	0	63	1	85	24.93	110	70	1	0	0	0	0	0	23	21	38	1.61	4.36	2.79	1.09	39.2495	6.22
2006061077	0	63	1	80	21.3	115	70	1	0	0	0	0	0	15	23	17	1.7	5.68	3.57	1.23	15.0318	5.41
2006061089	0	57	1	96	26.85	120	80	1	0	0	0	0	1	36	30	109	2.39	4.92	2.95	1.24	82.4355	6.89
2006061090	0	53	1	82	23.65	105	70	1	0	0	0	0	0	28	30	33	1.16	3.94	2.34	1.16	23.3714	5.98
2006061168	0	49	1	85	24.96	130	80	0	0	0	0	0	0	21	23	15	0.63	4.55	2.86	1.39	11.9808	5.06
2006061175	1	61	1	99	28.25	138	90	1	1	0	0	0	0	26	22	19	1.56	3.64	2.13	0.96	55.9442	5.88
2006061179	0	49	1	89	27.16	120	70	1	0	0	0	0	0	23	20	40	1.11	4.77	3.3	1.23	44.2151	4.97
2006061182	0	56	2	67	21.29	110	70	0	0	0	0	0	0	16	20	10	0.72	5.5	3.2	2.07	2.60271	4.93
2006061185	0	51	2	72	23.83	110	70	0	0	0	0	0	0	18	15	14	0.79	5.77	3.98	1.55	6.45145	5.65
2006061186	0	50	2	69	22.21	110	70	0	0	0	0	0	0	16	18	21	3.78	4.84	2.48	1.01	21.8341	5.84
2006061191	0	40	2	70	19.09	105	70	0	0	0	0	0	0	10	17	10	0.62	3.75	2.66	0.88	1.9617	4.87
2006061193	0	36	2	62	18.67	100	65	0	0	0	0	0	0	8	11	11	0.54	4.57	3.08	1.42	1.14624	4.99
2006061214	0	44	1	93	26.09	115	75	0	0	0	0	0	0	16	14	26	5.15	4.76	2.03	0.91	72.7909	5.88
2006061235	0	45	1	70	19.65	120	80	1	0	0	0	0	0	24	21	40	0.85	4.61	2.7	1.63	7.32598	4.62
2006061240	0	53	1	79	23.09	120	80	0	0	0	0	0	0	31	20	27	0.65	5.35	3.73	1.35	10.7133	6.67
2006061242	1	58	1	96	28.41	140	90	0	1	0	0	0	1	26	22	19	1.44	4.6	3.15	0.99	50.6464	5.15
2006061246	0	57	1	81	25.02	120	80	0	0	0	0	0	0	22	23	16	1.35	4.76	2.99	1.16	19.384	5.58
2006061308	0	42	2	70	19.88	100	65	0	0	0	0	0	0	15	21	25	0.94	4.22	2.16	1.87	6.02427	4.92
2006061312	0	33	1	67	18.62	120	70	1	0	0	0	0	0	14	17	13	0.35	3.73	2.13	1.35	1.10697	5.07
2006061313	0	56	1	86	26.84	136	92	1	1	0	0	0	0	28	23	18	0.65	4.15	2.93	1.28	17.9574	5.58
2006061552	1	61	1	93	28.73	130	90	0	1	0	0	0	0	36	21	14	1.96	5.88	3.97	0.97	49.6471	5.39
2006061906	0	50	2	84	24.83	110	70	0	0	0	0	0	0	38	26	26	1.66	4.48	3.04	1.06	32.1461	5.38
2006061908	0	51	1	100	27.26	120	70	0	0	0	0	0	0	72	33	52	3.13	6.71	4.21	1.24	82.358	5.71
2006061963	0	47	1	86	23.46	120	80	1	0	0	0	0	0	62	34	24	1.58	5.44	3.84	1.06	28.1701	4.85
2006061965	0	49	1	80	22.73	130	80	0	0	0	0	0	0	20	24	78	0.89	4.38	3.21	0.89	25.8033	5.11
2006061969	0	47	1	89	23.29	120	84	1	0	0	0	0	1	11	19	11	1.46	5.68	2.23	1.45	19.215	4.9
2006061970	0	32	2	79	21.3	110	70	0	0	0	0	0	0	9	20	10	0.5	3.55	1.75	1.43	3.44776	4.61
2006061972	0	57	1	70	21.41	100	64	1	0	0	0	0	0	27	23	12	0.8	4.1	2.81	1.12	3.85959	4.89
2006061981	0	61	1	89	25.59	125	75	1	0	0	0	0	1	25	23	17	1.61	4.87	3.17	1.18	32.9458	5.03
2006062164	0	53	1	85	26.63	110	85	0	0	0	0	0	0	29	24	48	2.98	5.53	3.14	1.17	63.5051	5.33
2006062252	0	43	1	76	22.72	120	74	0	0	0	0	0	0	24	23	26	1.5	5.18	3.19	1.51	17.3511	4.32
2006062388	0	38	1	89	27.68	106	70	0	0	0	0	0	0	14	34	70	1.61	4.62	1.92	1.15	64.4751	4.88
2006062389	0	37	1	90	28.55	110	78	1	0	0	0	0	0	8	13	10	0.43	3.99	1.9	1.45	13.1776	5.28
2006062540	0	55	1	73	19.38	110	70	0	0	0	0	0	0	21	20	10	1.3	5.99	3.97	1.28	4.71269	5.35
2006062544	0	56	1	80	20.75	100	70	1	0	0	1	0	0	19	18	53	3.33	6.36	4.45	0.98	41.3044	10.39
2006062551	0	35	1	83	25.34	140	88	0	0	0	0	0	0	25	24	24	1.09	4.51	2.49	1.6	23.3703	5.53
2006062745	0	61	1	90	26.56	130	90	0	1	0	1	0	0	19	19	19	1.39	4.55	3.11	1.08	35.8249	7.08
2006062749	0	49	2	74	22.95	120	75	0	0	0	0	0	0	48	29	28	1.05	4.17	2.72	1.1	12.7675	4.32
2006062754	0	58	1	88	28.69	120	85	1	0	0	0	0	0	45	32	63	1.13	3.99	2.99	1.23	56.7193	5.61
2006062791	0	45	1	91	24.37	130	84	0	0	0	0	0	0	44	25	21	1.1	4.23	2.82	1.18	27.1798	4.89
2006062799	0	48	1	79	22.58	140	90	1	1	0	0	0	0	27	23	23	4.7	5.28	3.74	0.82	39.6274	5.2
2006062800	0	42	1	85	25.81	100	60	1	0	0	0	0	0	19	23	20	0.92	3.54	2.08	1.19	21.2707	4.94
2006062806	0	47	2	85	25.91	120	80	0	0	0	0	0	0	17	23	32	1.49	4.22	2.66	1.18	37.8052	6.23
2006063436	0	46	2	67	21.98	120	80	0	0	0	0	0	0	9	21	28	0.59	4.49	3.13	1.75	4.84833	5.02
2006063838	0	57	1	85	25.39	100	70	1	0	0	0	0	0	28	23	18	1.32	5.51	3.72	1.21	24.999	5.49
2006063948	0	54	2	61	16.8	120	75	0	0	0	0	0	0	10	16	10	0.56	4.77	2.57	1.77	0.81314	5.33
2006063981	0	61	1	84	24.51	130	85	0	0	0	0	0	0	19	18	20	1.19	4.23	3.6	1.66	21.4646	4.9
2006064600	0	37	1	88	25.91	140	85	1	1	0	0	0	0	29	20	22	1.26	3.89	1.86	1.6	31.699	5.47
2006064616	0	46	1	84	22.63	110	80	1	0	0	0	0	0	30	25	40	2.26	6.12	4.08	1.36	38.9475	5.16
2006065008	0	46	1	87	23.81	110	80	1	0	0	0	0	0	23	25	22	1.44	3.83	2.75	1.08	27.1845	4.85
2006065012	0	46	1	69	20.57	100	70	0	0	0	0	0	0	10	15	22	1.61	5.02	2.68	1.47	9.25158	4.7
2006065014	0	32	1	70	21.46	105	65	1	0	0	0	0	0	58	48	33	1.23	4.42	3.66	1.48	11.1845	5.18
2006065033	0	33	1	79	24.61	100	70	1	0	0	0	0	0	23	21	27	6.15	4.33	1.8	1.1	55.7873	4.56
2006065206	0	41	2	75	22.48	100	70	0	0	0	0	0	0	19	20	9	2.61	3.91	1.93	1.62	13.2256	5.14
2006065207	0	59	1	74	21.36	130	80	1	0	0	0	0	0	9	25	14	0.93	3.81	1.87	1.58	5.97474	4.86
2006065209	0	62	1	87	23.3	120	70	1	0	0	0	0	0	14	16	14	0.89	4.77	3.32	1.4	13.7139	5.32
2006065212	0	46	2	75	21.09	110	70	0	0	0	0	0	0	14	18	12	0.91	3.52	2.04	1.17	5.35577	5.02
2006065215	0	41	2	73	20.77	120	70	0	0	0	0	0	0	14	19	17	0.81	4.21	2.21	1.67	5.2986	5.39
2006065217	0	50	2	77	27.2	120	80	0	0	0	0	0	0	18	24	14	2.17	4.75	2.89	1.36	27.3331	5.32
2006065220	0	43	2	70	20.94	110	70	0	0	0	0	0	0	12	16	10	0.93	4.14	2.94	1.81	3.66858	4.76
2006065223	0	56	1	76	22.05	120	75	0	0	0	0	0	0	12	17	8	0.79	3.05	1.42	1.81	4.26394	4.78
2006065224	0	59	1	85	24.28	120	80	1	0	0	0	0	0	12	15	17	0.85	4.24	2.46	1.33	15.2716	5.06
2006065232	0	39	1	73	19.72	130	86	1	0	0	0	0	0	13	20	17	1.74	4.43	2.18	1.3	9.10761	5.12
2006065242	0	39	1	86	24.14	120	80	0	0	0	0	0	0	26	22	20	5.76	4.64	2.23	1.2	56.4708	5.33
2006065244	0	41	1	77	20.08	120	85	0	0	0	0	0	0	19	24	14	9.07	3.36	1.81	0.87	35.3328	4.9
2006065334	0	62	2	76	22.14	110	70	0	0	0	0	0	0	16	22	37	1.01	5.37	3.36	1.25	14.6145	5.32
2006065377	0	57	2	89	25.44	110	70	0	0	0	0	0	1	23	25	13	2.3	4.46	2.6	1.18	35.7969	5.57
2006065484	0	57	1	89	24.96	100	70	1	0	0	0	0	0	9	14	11	0.66	2.97	1.89	1.35	12.3402	5.29
2006065829	0	45	2	71	21.08	90	60	0	0	0	0	0	0	11	20	14	0.57	3.57	1.65	1.64	3.16614	5.22
2006065878	0	47	2	67	21.32	125	80	0	0	0	0	0	0	33	25	26	1.11	4.1	2.51	1.11	7.45026	5.2
2006065913	1	62	1	99	28.73	140	100	0	1	0	1	0	0	10	25	10	0.67	4.4	2.99	1.69	27.6743	10.95
2006066080	0	45	2	60	19.27	110	70	0	0	0	0	0	0	12	17	13	0.66	4	2.11	1.72	1.52386	4.78
2006066966	0	37	1	91	25.38	120	70	1	0	0	0	0	0	26	21	19	0.82	4.75	3.31	1.08	23.202	5.46
2006066970	0	39	1	76	22.24	110	70	0	0	0	0	0	0	23	21	19	0.66	3.51	2.01	1.31	6.6903	4.75
2006067032	0	52	1	90	24.21	95	60	0	0	0	0	0	0	14	16	9	0.49	3.5	2.36	0.95	8.01898	5.31
2006067123	0	62	1	90	27.25	95	62	0	0	0	0	0	0	17	22	90	1.43	6.34	4.11	1.17	65.8526	5.2
2006067340	0	51	1	79	23.03	110	70	0	0	0	0	0	0	47	23	165	1.55	5	3.33	1.08	49.9787	5.37
2006067407	0	49	1	86	24.91	120	80	0	0	0	0	0	0	121	60	54	1.69	5.34	3.5	1.28	47.7989	5.91
2006067869	0	51	1	82	24.28	120	65	1	0	0	0	0	0	32	22	38	5.62	4.65	1.78	0.66	62.367	5.16
2006067881	0	64	1	78	22.32	120	80	0	0	0	0	0	0	63	26	50	1.16	4.89	3.4	1.23	21.6532	5.56
2006067978	0	54	1	77	21.08	110	80	0	0	0	0	0	0	46	36	90	8.31	6.1	1.85	0.95	68.7225	5.71
2006068017	0	53	1	104	31.22	110	74	0	0	0	0	0	0	36	20	102	3.9	5.94	3.28	1.08	95.2419	8.11
2006068077	0	64	1	88	22.66	120	80	0	0	0	0	0	0	30	21	44	1.01	4.81	2.83	1.5	28.2423	5.59
2006068156	0	45	1	91	26.03	115	80	1	0	0	0	0	0	15	17	26	1.04	5.57	3.89	1.19	34.1889	5.58
2006068168	0	50	1	77	23.32	110	70	0	0	0	0	0	0	17	17	16	0.87	5.9	3.08	2.42	9.17657	5.27
2006068333	0	45	1	85	21.89	120	80	1	0	0	0	0	0	45	38	48	1.05	4.84	2.83	1.89	24.9924	4.38
2006068578	0	57	2	77	23.73	110	80	0	0	0	0	0	0	17	26	31	1.14	4.7	3.08	1.37	18.2008	4.78
2006068620	0	65	1	87	26.52	120	80	1	0	0	0	0	0	28	19	32	1.44	4.46	3.44	1.18	41.5916	5.37
2006068621	0	63	2	93.5	27.84	120	80	0	0	0	0	0	0	38	24	15	2.97	6.41	2.6	1.29	58.2804	4.94
2006068679	0	37	1	77	20.9	98	60	1	0	0	0	0	0	18	22	20	0.67	3.83	2.58	1.05	6.19564	4.79
2006069101	0	44	1	85	23.05	110	70	1	0	0	0	0	0	13	14	21	1.45	5.47	3.67	1.44	22.7281	4.86
2006069333	0	50	1	98	29.01	110	70	0	0	0	0	0	0	22	23	32	1.76	4.59	2.97	1.15	68.585	5.15
2006069769	0	30	1	70	19.38	120	70	0	0	0	0	0	0	67	40	19	0.38	3.76	2.24	1.41	2.0294	5.53
2006069840	0	52	1	72	17.93	110	70	0	0	0	0	0	0	10	17	17	1.45	5.58	3.5	1.6	5.86278	4.9
2006070345	0	60	1	82	23.11	120	80	1	0	0	0	0	0	11	18	17	1.34	5.81	3.52	1.8	16.7801	5.33
2006070666	0	50	1	92	29.71	130	85	0	0	0	0	0	0	31	23	29	0.77	5.37	3.68	1.35	42.5944	5.33
2006071689	0	29	1	83	22.45	110	75	0	0	0	0	0	0	14	20	51	1.96	5.3	2.42	1.05	38.0169	4.62
2006071691	0	37	1	84	26.35	120	80	1	0	0	0	0	0	16	17	26	0.91	4.28	2.22	1.01	24.8121	5.42
2006071700	0	42	1	76	23.31	120	78	0	0	0	0	0	0	17	26	27	0.81	3.29	1.56	1.42	11.5162	5.09
2006071703	0	41	1	75	21.67	130	85	0	0	0	0	0	0	13	16	19	0.72	4.08	2.56	1.27	6.38898	5.62
2006071710	0	36	1	79	22.81	106	70	0	0	0	0	0	0	19	26	14	0.94	4.4	2.31	1.67	9.28536	5.19
2006071723	0	34	1	84	25.29	110	75	0	0	0	0	0	0	40	23	16	1.04	4.52	3.18	1.06	18.583	4.63
2006071764	0	36	2	90	29.94	110	75	0	0	0	0	0	0	62	31	38	1.88	4.88	3.26	0.93	66.2019	6.24
2006072254	0	58	1	74	18.99	110	70	0	0	0	0	0	0	15	19	20	0.76	5.25	2.94	2.01	4.64534	5.3
2006072303	0	58	1	81	23.12	130	80	1	0	0	0	0	0	21	20	18	1.83	4.87	3.22	1.24	21.1674	5.46
2006072987	0	56	2	84	25.95	135	90	0	1	0	0	0	0	26	24	24	1.28	4.18	2.67	1.2	28.9751	6.31
2006073217	0	46	2	67	17.67	90	60	0	0	0	0	0	0	10	17	7	0.64	3.75	1.67	1.79	1.10549	4.81
2006073353	0	59	1	76	22.46	110	70	1	0	0	0	0	0	17	19	22	1.01	3.88	2.17	1.38	10.9686	5.35
2006073355	0	45	1	71	19.04	110	70	1	0	0	0	0	0	26	18	20	1.11	4.31	2.77	1.05	5.66366	4.58
2006073356	0	57	1	87	25.93	124	84	1	0	0	0	0	0	22	21	13	1.36	4.48	3.08	0.96	24.549	6.37
2006073359	0	60	1	83	26.81	130	80	1	0	0	0	0	0	55	37	81	2.1	6.11	4.07	1.26	62.6007	6.1
2006073360	0	66	1	80	23.56	110	74	1	0	0	0	0	0	45	58	18	0.92	3.74	2.31	1.17	12.3242	5.34
2006073458	0	55	1	95	29.03	140	90	1	1	0	0	0	0	34	32	38	1.03	5.74	3.08	1.13	55.9068	4.89
2006073583	0	59	1	89	23.84	110	70	1	0	0	0	0	0	15	17	16	1.37	4.21	2.6	1.11	24.026	4.76
2006073614	0	60	2	79	23.24	100	65	0	0	0	0	0	0	13	16	21	1.54	4.82	3.04	1.59	18.8784	4.92
2006073639	0	41	1	77	21.51	120	80	1	0	0	0	0	0	18	20	19	1.32	4.3	2.73	1.24	11.6792	5.06
2006073645	0	43	1	79	21.96	115	60	1	0	0	0	0	0	33	23	52	1.73	4.39	2.39	1.37	29.4432	5.03
2006074444	0	45	1	83	24.09	110	70	1	0	0	0	0	0	36	24	51	3.27	5.25	2.67	1.3	55.6488	5.17
2006074550	0	40	1	72	22.9	115	70	0	0	0	0	0	0	16	24	19	1.47	5.2	2.91	1.75	12.0005	5.3
2006074557	0	41	1	83	25.01	130	80	1	0	0	0	0	0	39	32	29	2.57	5.33	3.1	1.37	43.043	5.37
2006074663	0	55	1	78	21.56	110	70	0	0	0	0	0	0	14	15	13	0.84	5.58	2.74	2.52	6.49835	4.96
2006074677	0	52	2	70	19.57	100	60	0	0	0	0	0	0	17	25	14	0.8	3.67	1.91	1.51	3.35586	4.98
2006074683	0	48	1	96	25.96	120	80	1	0	0	0	0	0	10	20	21	0.98	4.43	2.3	1.64	35.2152	4.74
2006075125	0	32	2	66	18.78	110	70	0	0	0	0	0	0	24	13	11	0.59	5.14	3.18	1.79	1.55891	5.04
2006075128	0	33	2	58	16.77	100	65	0	0	0	0	0	0	25	22	16	0.82	4.67	2.44	1.84	1.38418	5.46
2006075530	0	45	1	91	28.63	130	80	1	0	0	0	0	0	67	31	83	2.77	4.64	2.88	0.92	81.3591	6.03
2006075738	0	61	1	88	22.04	130	75	1	0	0	0	0	0	12	28	19	3.53	4.39	2.44	1.35	39.435	4.82
2006075849	0	60	1	80	24.58	120	90	1	1	0	0	0	0	23	19	21	1.07	5.88	4.11	1.32	17.2833	5.41
2006075946	0	54	1	88	23.35	110	70	1	0	0	0	0	0	13	22	15	1.34	5.15	3.04	1.6	20.7543	4.97
2006075949	0	58	1	80	22.04	110	70	0	0	0	0	0	0	15	19	24	0.96	4.81	3.41	1.51	12.7167	4.28
2006075958	0	56	2	77	26.01	120	80	0	0	0	0	0	0	14	18	10	1.1	6.05	3.85	1.63	11.5856	5.24
2006075961	0	54	1	91	24.34	130	80	0	0	0	0	0	0	53	43	167	2.25	6.32	4.23	1.42	76.5137	5.05
2006075964	0	55	1	85	22.79	120	70	1	0	0	0	0	0	17	21	112	3.6	3.72	2.85	1.29	69.1827	5.46
2006075967	0	49	2	72	22.24	95	65	0	0	0	0	0	0	18	17	12	1.08	4.56	2.49	1.45	6.251	4.25
2006075972	0	53	1	85	24.03	104	70	1	0	0	0	0	0	22	18	63	1.77	4.97	3.39	1.06	47.2861	5.7
2006076366	0	44	1	85	25.14	120	70	0	0	0	0	0	0	34	25	33	2.83	5.84	3.45	1.27	50.7147	5.41
2006076370	0	51	2	67	19.96	95	65	0	0	0	0	0	0	10	16	12	1.4	4.38	2.26	1.63	4.5543	4.96
2006076764	0	60	1	87	24.34	120	90	1	0	0	0	0	0	11	18	30	1.49	5.17	3.19	1.49	34.155	5.09
2006076776	0	59	1	95	29.23	130	90	0	1	0	0	0	0	29	23	31	1.58	4.59	3.21	1.44	62.8725	5.7
2006076795	0	57	1	87	26.81	130	82	1	0	0	0	0	1	19	25	17	0.81	4.61	2.99	1.33	21.3875	5.59
2006077034	0	62	1	83	22.5	106	66	0	0	0	0	0	0	21	28	25	0.49	5.31	2.34	2.35	8.98952	5.65
2006077046	0	49	1	88	23.7	120	80	1	0	0	0	0	0	15	17	15	1.92	4.45	2.87	1.43	27.9207	4.93
2006077049	0	59	1	91	27.38	115	75	1	0	0	0	0	0	41	28	25	2.71	5.16	3.3	1.03	60.2841	5.4
2006077056	0	58	1	84	22.28	120	90	0	0	0	0	0	0	16	20	16	1.34	5.81	3.68	1.72	16.0543	5.77
2007000088	0	38	1	86	23.39	130	70	0	0	0	0	0	0	27	18	23	1.73	5.9	4.03	1.06	29.1132	5.23
2007000198	0	49	1	89	26.47	120	80	1	0	0	0	0	0	28	21	42	1.64	4.01	2.28	1.22	51.9659	5.25
2007002106	0	51	1	94	25.83	110	70	0	0	0	0	0	0	74	34	37	2.67	4.56	2.71	0.87	65.2077	6.47
2007002724	0	59	1	88	24.39	130	92	1	1	0	0	0	0	20	15	34	1.67	3.72	2.42	0.92	40.182	7.51
2007002726	0	57	1	92	28.03	150	110	0	1	0	0	0	0	18	17	22	1.05	5.61	3.97	1.35	39.3002	5.24
2007002731	0	44	1	84	22.85	120	78	1	0	0	0	0	0	24	19	60	1.19	4.14	2.11	1.65	32.3206	5.28
2007002733	0	50	1	87	23.23	155	100	1	1	0	0	0	0	60	42	97	1.97	6.91	4.71	1.62	57.3961	5.43
2007002736	0	61	1	88	25	120	80	1	0	0	1	0	1	20	22	69	0.98	4.78	2.66	1.77	42.2404	7.69
2007002738	0	50	1	87	25.62	110	70	1	0	0	0	0	0	17	15	24	0.99	4.57	2.93	1.39	26.3414	5.03
2007002745	0	50	1	77	21.71	135	85	1	0	0	0	0	0	28	24	30	1.32	4.07	2.32	1.29	15.8769	5.07
2007002746	0	45	1	92	27.7	140	100	1	1	0	0	0	0	120	53	75	1.36	5.2	3.59	1.17	65.6231	5.56
2007002747	0	57	1	85	26.6	140	100	0	1	0	0	0	0	21	20	23	3.04	4.31	2.1	1.03	51.0133	4.89
2007002749	0	48	1	88	25.32	110	70	1	0	0	0	0	0	15	18	23	1.21	4.18	4.85	1	29.8109	5.24
2007002750	0	57	1	88	23.38	140	90	0	1	0	0	0	0	21	17	90	3.71	5.6	2.94	1.26	71.5317	7.09
2007002753	0	50	1	81	23.56	120	80	0	0	0	0	0	0	24	24	61	1.32	5.89	3.06	2.28	33.4319	5.13
2007002754	0	58	1	75	20.73	110	70	1	0	0	0	0	0	10	12	12	1.31	4.69	2.92	1.31	7.07795	5.19
2007002765	0	50	2	71	22.41	120	80	0	0	0	0	0	0	13	17	11	0.47	4.41	2.42	1.66	2.67891	5.19
2007002800	1	55	1	89	25.08	150	100	1	1	0	1	0	0	20	22	46	3.53	5.51	2.87	1.23	66.4041	7.89
2007002802	0	49	1	85	23.66	110	65	1	0	0	0	0	0	25	24	65	4.06	4.87	2.39	1.04	65.7806	5.42
2007002803	0	54	1	82	24.22	110	80	0	0	0	0	0	0	51	31	28	0.84	5.09	3.37	1.3	17.7438	5.46
2007002808	1	57	1	94	26.43	130	90	0	0	0	1	0	1	63	33	62	2.33	5.03	3.28	1	72.1601	7.78
2007002829	0	45	2	73	20.45	105	70	0	0	0	0	0	0	21	19	15	0.6	4.01	2.27	1.44	3.54468	5
2007003127	0	59	1	88	23.89	100	70	1	0	0	0	0	0	50	32	18	0.56	3.3	1.52	1.54	12.2893	4.76
2007003129	0	52	2	71	23.01	110	80	0	0	0	0	0	0	13	16	11	1.05	4.71	2.58	1.65	6.04735	4.96
2007003130	1	64	2	96	27.66	140	80	0	1	0	0	0	0	16	23	10	2.5	5.91	3.32	1.16	49.6619	5.36
2007003134	0	44	2	75	22.09	110	70	0	0	0	0	0	0	6	16	21	1.25	4.42	2.68	1.18	11.6231	4.94
2007003140	0	40	1	93	23.62	120	80	1	0	0	0	0	0	23	20	12	1.02	2.75	1.53	0.83	18.8845	5.38
2007004042	0	57	1	79	21.31	140	90	1	1	0	0	0	0	18	20	18	1.18	6.26	4.88	1.12	11.001	5.07
2007004044	0	56	1	93	26.81	142	90	1	0	0	0	0	0	21	20	32	1.72	4.96	3.59	1.05	54.6881	5.69
2007004240	0	57	1	80	20.02	120	70	1	0	0	0	0	0	11	16	13	1.14	3.52	2.12	1.11	7.70257	5.14
2007005454	0	52	1	86	22.31	110	70	1	0	0	0	0	0	12	18	31	1.69	3.91	2.71	0.97	29.9855	5.1
2007005675	0	38	2	76	23.01	100	70	0	0	0	0	0	0	20	20	13	0.96	3.48	1.77	1.27	7.99059	5.53
2007005681	1	65	1	95	27.47	140	80	1	1	0	0	0	0	21	18	27	2.27	6.74	4.6	1.38	62.9074	5.17
2007005696	0	50	1	93	29.37	120	80	0	0	0	0	0	0	22	16	50	3.48	4.95	3.11	1.07	82.2873	5.34
2007006813	0	45	1	87	24.62	110	70	0	0	0	0	0	0	55	27	75	3.32	5.4	3.43	1.01	69.082	5.45
2007006840	0	43	1	86	25.59	110	70	1	0	0	0	0	0	19	24	11	0.98	3.86	2.13	1.4	16.0394	5.4
2007006854	0	51	1	74	21.87	125	80	0	0	0	0	0	0	26	24	27	1.86	5.57	3.59	1.13	17.4654	5.75
2007007224	0	58	1	83	24.98	120	80	1	0	0	0	0	0	31	24	31	3.31	4.77	2.46	0.93	50.1192	5.58
2007007436	0	46	1	77	20.38	110	70	1	0	0	0	0	0	22	24	18	0.79	4.87	3.34	1.37	6.24864	4.76
2007007457	0	63	1	104	28.17	140	90	0	0	0	0	0	0	25	18	43	1.25	6.3	4.98	1.05	70.4346	5.78
2007007485	0	45	1	82	23.95	110	78	1	0	0	0	0	0	14	15	27	1.85	5.46	3.8	0.95	30.048	5.03
2007007639	1	61	1	100	30.37	130	90	0	1	0	0	0	0	32	23	35	3.28	3.34	1.6	0.85	84.9852	5.52
2007007720	0	52	1	87	21.3	100	70	1	0	0	0	0	0	12	20	15	1.24	6.46	3.75	1.98	14.7837	4.9
2007007780	0	53	1	82	20.67	124	70	1	0	0	0	0	0	17	22	42	1.37	6.48	4.26	1.63	21.9265	5.32
2007008439	0	60	1	87	24.16	115	80	0	0	0	0	0	0	26	17	18	1.12	5.13	3.56	1.16	21.0782	6.02
2007008496	0	50	1	86	23.91	130	80	1	0	0	0	0	0	22	25	20	1.39	4.53	2.91	1.11	24.4809	5.94
2007008686	0	31	1	86	25.75	110	75	0	0	0	0	0	0	19	14	11	0.89	4.09	2.44	1.46	15.1246	4.98
2007008930	0	50	1	79	23.69	105	75	0	0	0	0	0	0	33	27	60	1.37	4.37	2.5	1.5	32.015	5.88
2007009105	0	56	1	82	25.08	110	74	0	0	0	0	0	0	20	16	27	1.24	4.17	2.4	1.4	25.5553	4.9
2007009106	0	38	1	71	20.77	110	74	0	0	0	0	0	0	13	17	12	0.52	3.9	1.91	1.74	2.50443	5.04
2007009107	0	58	1	87	22.68	120	80	0	0	0	1	0	0	13	14	12	1.26	5.95	4.1	1.47	15.3838	7.31
2007009108	0	56	1	84	25.16	140	86	1	1	0	0	0	0	18	21	8	0.83	4.49	3.25	1.07	9.90309	5.83
2007009138	0	57	1	85	26.03	120	76	1	0	0	0	0	0	25	22	24	1.44	5.49	3.67	1.28	32.7343	4.77
2007009514	0	63	1	93	27.11	130	90	0	1	0	0	0	0	20	22	13	1.35	4.84	3.09	1.39	34.348	5.77
2007009520	0	46	1	80	23.08	120	78	1	0	0	0	0	0	13	19	22	1.17	4.66	2.93	1.35	16.0349	5.04
2007009558	0	37	2	66	20.32	110	70	0	0	0	0	0	0	9	17	12	0.6	5.49	3.35	1.84	2.07769	5.37
2007009563	0	41	1	78	22.32	100	65	1	0	0	0	0	0	20	18	12	1.74	4.09	2.54	1.13	12.7388	4.86
2007009605	0	50	1	80	22.66	120	80	1	0	0	0	0	0	21	15	47	2.96	6.04	3.85	1.19	42.9372	4.45
2007009752	0	33	1	79	24.39	150	85	0	0	0	0	0	0	43	22	61	1.01	3.88	2.49	1.14	28.2024	4.7
2007009754	0	35	1	74	22.1	120	70	1	0	0	0	0	0	16	20	17	0.64	4.12	1.99	1.79	5.36612	5.06
2007009882	0	54	1	89	26.5	110	85	1	0	0	0	0	0	21	21	85	1.38	5.01	3.51	1.16	60.4565	5.31
2007009996	1	58	1	94	25.82	120	92	1	1	0	0	0	1	26	22	57	2.61	6.32	3.89	1.21	71.4105	6.53
2007010162	0	30	1	104	33.75	144	90	0	1	0	0	0	0	29	21	22	1.27	4.09	2.72	1.2	76.4526	5.69
2007010208	0	42	1	69	20.31	100	68	1	0	0	0	0	0	17	20	28	0.99	5.02	2.35	2.14	6.8516	4.88
2007010456	1	67	1	107	29.85	150	90	0	1	0	1	0	0	34	24	77	0.98	4.48	3.22	0.93	80.9537	7.32
2007010618	0	59	1	91	26.4	130	90	1	0	0	0	0	0	19	21	77	1.53	5.27	3.68	0.95	63.2739	5.82
2007010668	0	60	1	82	23.91	115	70	1	0	0	0	0	0	14	17	26	1.21	4.73	3.27	1.38	21.7162	5.5
2007010731	0	39	1	77	23.18	110	70	1	0	0	0	0	0	14	19	16	0.82	3.62	2.16	1.09	8.56354	5.24
2007010736	0	47	1	81	23.23	135	75	1	0	0	0	0	0	52	27	28	3.04	3.62	1.53	1.17	37.7857	6.37
2007010741	0	40	1	93	29.67	135	94	1	0	0	0	0	0	28	20	19	1.08	3.3	1.95	1.05	44.2218	4.89
2007011198	0	51	1	90	25.61	110	78	0	0	0	0	0	0	24	22	67	2.4	3.71	2.22	0.94	67.0475	5.62
2007012109	0	39	1	87	23.88	110	70	0	0	0	0	0	0	16	19	17	1.82	3.89	2.27	1.04	28.1408	5.37
2007012128	0	39	1	82	21.07	110	70	0	0	0	0	0	0	25	22	10	1.27	3.97	2.19	1.34	8.97267	5.77
2007012140	0	36	1	78	23.74	100	70	0	0	0	0	0	0	13	16	10	0.71	4.11	2.73	1.18	6.22676	5.1
2007012155	0	56	1	86	24.39	136	88	1	0	0	0	0	0	61	33	74	3.84	6.01	3.44	1.02	70.0151	5.53
2007012407	0	57	1	94	28.09	137	98	1	0	0	0	0	0	22	25	24	1.77	3.75	2.07	1.15	55.9652	5.78
2007012479	0	46	1	90	26.4	110	75	0	0	0	0	0	0	34	25	42	1.33	4.48	3.1	0.81	48.0579	5.59
2007012524	0	53	1	109	33.39	120	80	1	0	0	0	0	0	28	24	28	1.23	5.05	3.75	1.08	82.2776	5.86
2007012858	0	62	1	80	24.19	130	95	0	1	0	0	0	0	18	21	33	0.81	3.83	1.75	1.84	17.3552	5.48
2007012859	1	56	1	92	29.03	122	90	1	1	0	1	0	0	54	31	32	2.84	4.51	2.97	0.98	71.5361	8.11
2007012860	0	39	2	65	21.08	115	80	0	0	0	0	0	0	44	28	27	1.09	4.08	2.22	1.6	6.60452	5.51
2007012933	0	55	1	84	25.51	130	82	1	0	0	0	0	0	16	20	34	1.28	6.03	4.32	1.26	33.0114	5.27
2007013235	1	58	1	97	24.69	130	90	0	1	0	0	0	0	21	21	42	2.44	6.08	4.23	1.3	65.337	5.53
2007013385	0	41	1	83	22.89	130	75	0	0	0	0	0	0	19	21	13	1.04	3.89	2.12	1.3	11.7842	4.71
2007013756	0	54	1	69	18.94	100	68	1	0	0	0	0	0	7	17	12	0.68	3.9	2.07	1.53	2.26107	5.17
2007013767	0	31	1	95	31.38	145	75	1	0	0	0	0	0	26	18	20	0.69	3.24	2.04	1	43.0794	5.15
2007013805	0	30	1	81	25.01	120	80	0	0	0	0	0	0	24	22	16	0.96	3.64	2.13	1.3	14.7853	5.13
2007013809	0	56	1	71	20.38	105	60	1	0	0	0	0	0	20	20	28	0.79	4.85	2.94	1.51	6.24416	4.87
2007013813	0	54	2	79	24.3	115	75	0	0	0	0	0	0	22	23	20	1.37	5	3.12	1.67	18.8912	5.27
2007013834	0	56	1	91	26.49	105	70	0	0	0	0	0	0	34	30	19	1.5	4.45	3.21	1.03	38.5298	5.03
2007013939	0	57	1	74	21.77	106	70	0	0	0	0	0	0	27	26	33	2.35	3.67	1.5	1.39	23.1481	5.76
2007014053	0	33	1	86	24.96	100	60	0	0	0	0	0	0	18	17	9	0.52	3.61	2.42	0.99	7.64992	5.04
2007014055	1	59	1	97	28.24	125	90	0	1	0	1	0	0	30	23	33	1.75	4.14	2.75	0.95	65.417	7.16
2007014298	0	32	1	75	20.45	124	78	0	0	0	0	0	0	19	15	32	0.76	3.59	1.83	1.48	8.10373	5.05
2007014348	1	68	1	94	26.58	140	90	1	1	0	0	0	0	40	24	49	2.38	6.24	3.97	1.32	69.5201	5.81
2007014349	1	59	1	95	29.17	130	95	1	1	0	0	0	0	21	20	35	9.61	6.02	1.88	0.83	91.1014	5.9
2007014354	0	38	2	70	18.75	110	70	0	0	0	0	0	0	16	20	24	0.56	4.81	2.56	1.94	3.14555	5.26
2007014359	0	41	1	95	26.56	130	85	1	0	0	0	0	0	37	26	49	3.37	6.98	4.84	1.11	76.9632	5.49
2007014457	0	36	1	82	26.89	135	80	0	0	0	0	0	0	16	22	16	1.64	4	2.58	1	28.356	5.64
2007014546	0	41	1	76	23.88	130	78	0	0	0	0	0	0	25	25	14	1.32	4.25	2.63	1.19	12.2819	5.08
2007015067	0	60	1	85	21.07	110	70	0	0	0	0	0	0	22	21	15	0.89	4.91	2.9	1.52	9.92404	5.2
2007015167	0	60	1	100	25.99	116	80	1	0	0	0	0	0	11	20	23	2.05	6.38	3.82	1.71	59.2727	5.23
2007015180	0	58	2	74	21.87	94	60	0	0	0	0	0	0	12	21	11	0.67	5.93	2.99	2.59	4.02802	4.68
2007015939	0	58	1	92	25.06	140	90	1	0	0	0	0	0	16	22	45	1.34	5.54	3.74	1.35	47.4695	5.57
2007016109	0	41	1	75	19.38	100	70	0	0	0	0	0	0	31	37	21	1.03	3.92	2.12	1.43	6.97984	4.92
2007016121	0	44	1	76	20.69	105	75	1	0	0	0	0	0	24	28	13	0.73	4.33	2.72	1.31	4.62155	4.91
2007016155	0	46	1	81	22.12	120	80	1	0	0	0	0	0	24	22	12	1.53	4.38	2.9	1.07	12.835	5.62
2007016240	0	31	1	88	25.79	100	70	1	0	0	0	0	0	31	27	24	1.36	3.73	2.37	1.01	34.3201	4.69
2007016248	0	31	2	91	30.84	110	70	0	0	0	0	0	0	12	16	16	0.98	5.4	3.8	1.4	40.3351	5.27
2007016469	0	58	2	68	21.36	110	80	0	0	0	0	0	0	30	28	12	1.03	5.84	3.96	1.48	4.36311	5.48
2007016470	0	58	2	95	28.06	130	80	0	0	0	0	0	0	78	54	85	1.46	5.08	3.27	1.35	73.362	5.57
2007016498	0	39	1	80	22.38	120	70	1	0	0	0	0	0	13	17	20	1.68	4.79	3.11	1.4	18.5945	4.44
2007016606	0	50	2	76	22.89	110	70	0	0	0	0	0	0	14	20	10	11.65	5.79	1.59	0.76	43.2938	4.72
2007016630	0	50	2	70	20.12	100	70	0	0	0	0	0	0	12	18	8	1.26	5.43	3.36	1.52	3.72272	4.59
2007016662	0	45	1	76	22.28	120	80	0	0	0	0	0	0	32	28	23	3.69	5.36	3.5	0.93	29.8955	5.42
2007016738	0	43	2	82	26.5	110	70	0	0	0	0	0	0	38	24	34	0.9	3.78	2.03	1.53	26.6642	5.55
2007016996	0	55	1	85	24.12	130	78	1	0	0	0	0	0	15	23	45	1.91	6.15	3.85	1.57	43.4088	5.78
2007017268	0	29	2	62	20.66	110	80	0	0	0	0	0	0	17	19	12	0.39	4.35	2.19	1.88	1.17952	5.19
2007017339	0	61	1	94	26.17	120	80	0	0	0	0	0	0	29	24	22	0.76	3.7	1.79	1.6	29.002	5.84
2007017573	0	58	1	84	23.03	110	70	1	0	0	0	0	0	15	24	38	1.41	5.37	3.5	1.55	29.3106	5.1
2007017750	0	56	1	80	22.09	120	90	1	0	0	0	0	0	31	23	22	0.84	5.07	3.24	1.58	10.8223	4.74
2007017751	0	46	2	71	21.63	110	70	0	0	0	0	0	0	12	17	14	0.72	4.12	2.11	1.72	4.22332	5.41
2007017803	0	42	2	80	30.08	120	80	0	0	0	0	0	0	14	22	9	0.85	4.11	2.68	1.17	16.3981	6.15
2007017807	0	44	2	66	20.7	110	80	0	0	0	0	0	0	12	20	9	0.97	5.4	3.55	1.53	2.79534	5.04
2007018143	0	55	1	83	24.94	124	90	0	0	0	0	0	0	13	23	13	1.3	4.82	2.92	1.49	18.0137	5.95
2007018327	0	59	2	75	24.44	110	70	0	0	0	0	0	0	17	16	28	0.84	5.22	2.96	1.99	13.3054	4.7
2007018412	0	36	1	79	23.47	120	80	0	0	0	0	0	0	24	26	17	1.4	4.25	2.5	1.37	15.8623	5.23
2007018455	0	43	1	65	18.84	110	70	1	0	0	0	0	0	10	15	12	0.93	3.84	2.33	1.18	2.42691	5.31
2007018604	0	54	1	87	24.16	140	90	0	0	0	0	0	0	43	34	33	2.56	5.22	3.38	1.14	47.5722	5.19
2007018605	0	37	2	66	19.84	110	70	0	0	0	0	0	0	19	21	13	1.13	5.37	2.96	2.01	3.70091	5.2
2007018610	0	33	1	75	21.34	120	80	1	0	0	0	0	0	9	17	13	1.08	3.56	2.34	0.96	6.80835	5.08
2007018615	0	44	2	78	21.8	120	80	0	0	0	0	0	0	11	14	17	0.52	3.85	2.37	1.5	5.22777	5.51
2007018623	0	35	1	93	28.83	140	75	1	0	0	0	0	0	21	21	49	4.68	4.07	2.01	0.75	84.9248	4.95
2007018625	0	32	1	78	24.12	120	80	0	0	0	0	0	0	24	59	48	1.47	5.18	3.43	1.46	30.1664	5.79
2007018626	0	40	1	81	20.81	120	80	0	0	0	0	0	0	49	28	47	1.85	4.7	2.98	1.24	28.1612	4.91
2007018706	0	56	1	78	21.64	120	80	0	0	0	0	0	0	19	19	23	0.97	5.58	4.16	1.09	10.8271	5.08
2007018709	0	31	1	90	24.92	110	70	0	0	0	0	0	0	24	20	16	1.06	3.52	2.41	1.1	23.2791	4.92
2007018718	0	45	2	74	20.15	100	70	0	0	0	0	0	0	14	22	8	0.97	5.09	2.99	1.63	3.60586	4.66
2007018973	0	38	2	73	22.56	100	70	0	0	0	0	0	0	13	20	14	1.5	4.42	2.72	1.33	10.0955	5.42
2007018985	0	43	1	91	25.34	100	60	1	0	0	0	0	0	27	23	59	1.24	3.93	2.61	1.03	50.1297	5.13
2007019050	0	56	1	82	22.57	120	90	1	0	0	0	0	0	27	20	37	1.7	5.89	3.53	1.83	29.0865	5.81
2007019178	1	76	1	96	27.03	150	80	0	1	0	0	0	0	14	19	23	1.82	6.75	4.7	1.27	54.8447	5.75
2007019180	0	71	1	79	21.51	110	70	0	0	0	1	0	0	11	16	8	0.61	4.66	2.95	1.45	3.64782	8.5
2007019182	0	75	1	91	25.96	150	90	0	1	0	0	0	1	13	16	16	1.16	3.96	1.89	1.18	28.7175	6.45
2007019384	0	30	1	77	22.17	100	60	0	0	0	0	0	0	13	18	15	1.06	4.12	1.92	1.92	9.02812	5.43
2007019394	0	34	1	91	25.61	110	70	1	0	0	0	0	0	19	18	15	0.58	3.81	2.34	1.2	15.9132	5.76
2007019653	0	50	1	80	22.38	110	80	0	0	0	0	0	0	17	16	17	0.8	3.67	2.16	1.15	9.10952	5.18
2007019731	0	41	1	86	26.49	130	80	0	0	0	0	0	0	11	20	27	2.42	4.75	2.96	1.09	49.4002	5.48
2007019903	0	45	1	81	21.22	110	65	1	0	0	0	0	0	21	17	20	5.24	3.82	1.83	0.81	37.7363	5.33
2007020122	0	60	1	91	25.18	130	72	1	0	0	0	0	0	37	24	516	3.78	5.37	3.05	0.96	93.1003	6.22
2007020142	0	53	1	90	25.69	102	70	1	0	0	0	0	0	37	26	74	1.17	4.21	2.69	1.22	52.7	5.52
2007020291	0	68	1	87	25.35	140	90	1	1	0	0	0	0	27	24	21	1.2	3.74	2.06	1.24	27.3214	5.39
2007020804	0	58	1	76	19.27	110	70	1	0	0	0	0	0	24	20	23	1.83	3.77	2.44	0.93	12.5756	4.85
2007020885	0	48	1	87	25.14	90	60	1	0	0	0	0	0	23	20	12	0.98	4.5	2.96	1.09	16.765	5.5
2007021481	0	57	1	69	20.11	90	60	1	0	0	0	0	0	18	21	27	0.7	3.78	2.47	1.13	4.76996	5.09
2007021633	0	58	1	69	18.14	125	90	1	1	0	0	0	0	13	18	14	0.54	4.64	2.76	1.57	1.82232	5.22
2007021634	0	53	1	78	22.84	110	70	1	0	0	0	0	0	40	28	31	1.36	5.14	3.61	0.86	19.6968	5.29
2007021635	1	59	1	104	28.77	140	90	1	1	0	0	0	0	71	31	52	1.03	3.87	2.7	0.94	71.1657	4.83
2007021637	0	57	1	72	21.97	110	72	1	0	0	0	0	0	22	18	21	2.52	4.99	2.73	1.01	17.7099	4.79
2007022370	0	50	2	86	28.41	105	80	0	0	0	0	0	0	27	24	57	1.46	4.33	2.57	1.32	57.3906	6.12
2007022379	0	50	1	85	25.65	120	85	0	0	0	0	0	0	18	24	16	0.93	4.8	3.28	1.09	18.5301	5.35
2007022622	0	49	1	79	22.09	105	70	0	0	0	0	0	0	45	31	30	1.09	5.25	3.68	1.26	15.5638	6.2
2007022625	0	43	1	79	22.06	100	70	0	0	0	0	0	0	12	17	17	0.83	4.38	2.52	1.46	8.60591	5.31
2007022915	0	51	1	78	19.25	110	70	1	0	0	0	0	0	14	21	33	3.12	4.85	2.65	1.24	25.5755	5.53
2007022918	0	53	1	93	26.77	120	80	0	0	0	0	0	0	14	18	25	1.2	4.28	2.51	1.27	41.6341	5.43
2007022934	0	44	1	90	26.24	120	70	0	0	0	0	0	0	22	20	42	1.05	4.24	2.75	1.06	41.9399	6.58
2007022937	0	41	1	80	20.81	120	75	1	0	0	0	0	1	33	41	29	0.91	4.56	3.03	1.28	11.7916	5.19
2007023032	0	31	1	82	24.02	114	74	0	0	0	0	0	0	51	29	28	1.29	4.66	2.95	1.25	23.9984	5.13
2007023033	0	42	1	98	29.71	105	75	1	0	0	0	0	0	35	24	62	2.68	5.19	3.58	0.91	85.242	4.98
2007023034	0	48	1	88	25.4	120	80	1	0	0	0	0	0	21	19	15	1.38	4.24	3.13	0.76	26.3701	5.2
2007023036	0	33	2	75	23.75	130	80	0	0	0	0	0	0	10	15	20	0.64	4.46	3.2	1.06	7.79256	5.15
2007023037	0	32	1	79	21.5	110	70	0	0	0	0	0	0	43	30	24	1.12	3.91	2.26	1.35	12.9273	4.83
2007023045	0	32	1	89	24.25	120	80	1	0	0	0	0	0	30	23	36	1.37	4.47	2.84	1.28	37.4721	5.16
2007023046	0	54	1	80	21.46	125	80	1	0	0	0	0	0	9	19	25	1.77	3.78	1.66	1.77	19.8689	4.63
2007023047	0	46	1	77	23.69	110	76	1	0	0	0	0	0	21	18	30	0.77	4.56	2.66	1.52	12.9447	4.99
2007023050	0	54	1	84	22.31	120	80	1	0	0	0	0	0	22	19	23	1.8	4.51	2.73	1.13	24.8205	5.37
2007023051	0	58	1	85	23.43	105	80	0	0	0	0	0	0	23	22	37	1.07	4.08	2.73	1.01	25.8485	6.46
2007023053	0	47	1	81	22.55	140	95	1	1	0	0	0	0	28	20	49	2.26	5.6	3.5	1.21	38.3687	5.41
2007023054	0	54	1	89	24.05	125	85	0	0	0	0	0	0	40	25	90	1.05	4.91	3.28	1.38	46.6193	5.4
2007023058	0	55	1	73	21.37	116	80	1	0	0	0	0	0	22	20	21	1.64	4.07	2.68	0.91	12.1756	4.99
2007023063	0	51	1	79	21.05	105	70	1	0	0	0	0	0	32	25	181	2.94	5.71	3.82	1.06	59.8796	5.75
2007023066	0	36	1	90	27.57	130	95	1	1	0	0	0	0	68	33	24	1.75	5.12	3.39	1.11	48.6164	5.49
2007023068	0	33	1	86	21.05	125	80	0	0	0	0	0	0	26	22	20	1.06	4.51	2.89	1.26	14.4016	5.24
2007023071	0	35	1	75	18.99	110	80	0	0	0	0	0	0	11	16	18	1.79	3.61	1.97	1.31	9.72643	5.08
2007023083	1	43	1	92	26.78	130	80	1	0	0	1	0	0	74	35	253	4.12	5.29	3.14	1.11	92.0412	8.47
2007023092	0	45	1	83	25.79	110	70	1	0	0	0	0	0	19	23	36	1.49	3.84	2.38	1.18	36.9133	4.83
2007023096	0	46	1	81	21.8	115	80	1	0	0	0	0	0	31	30	100	3.09	5.75	3.73	1.01	55.7769	5.96
2007023098	0	40	1	72	22.04	110	70	0	0	0	0	0	0	16	19	16	1.32	4	2.55	1.21	8.80336	4.67
2007023099	0	59	1	93	25.89	130	84	1	0	0	0	0	0	15	17	35	4.04	4.25	2.1	0.92	71.8761	5.28
2007023103	0	51	1	92	25.96	120	80	1	0	0	0	0	0	36	27	111	2.65	5.51	3.12	1.72	78.9496	5.46
2007023109	0	36	1	88	25.34	125	80	1	0	0	0	0	0	36	24	91	1.16	4.72	3.41	1.15	52.3422	5.08
2007023117	0	54	2	82	24.54	110	70	0	0	0	0	0	0	20	18	22	1.18	5.96	4.08	1.49	20.7743	5.38
2007023119	0	40	1	78	19.76	110	70	0	0	0	0	0	0	22	18	33	1.25	5.53	3.87	1.24	13.3662	4.96
2007023120	0	49	1	84	22.49	112	70	1	0	0	0	0	0	23	17	26	3.65	4.8	2.42	0.86	42.0323	4.99
2007023124	0	39	1	85	25.61	120	80	1	0	0	0	0	0	16	15	22	0.61	3.12	1.88	1.08	15.9809	4.56
2007023140	0	53	1	78	22.15	120	80	1	0	0	0	0	0	22	19	15	1.11	4.24	2.89	1.07	9.83174	4.63
2007023152	0	52	1	86	28.31	120	80	0	0	0	1	0	0	16	16	23	0.85	4.64	2.84	1.47	29.2504	9.07
2007023156	0	34	1	66	19.72	100	65	1	0	0	0	0	0	15	15	18	0.97	4	1.82	1.81	3.96424	5.34
2007023161	0	43	1	82	24.39	110	70	1	0	0	0	0	0	17	16	13	0.66	3.39	2.09	1.04	9.18804	5.07
2007023167	0	47	2	69	20.2	100	70	0	0	0	0	0	0	10	17	11	1.49	3.52	1.97	1	5.18468	5.12
2007023177	0	48	1	79	23.18	110	70	1	0	0	0	0	0	24	22	40	2.27	4.71	2.91	0.96	34.6636	5.09
2007023181	0	33	1	79	24.02	120	85	1	0	0	0	0	0	32	24	24	5.51	4.55	2.15	1.04	49.0309	4.86
2007023185	0	47	1	74	22.22	110	80	0	0	0	0	0	0	31	25	25	0.54	3.65	2.09	1.4	6.07543	5.49
2007023187	0	40	1	81	26.99	160	120	1	1	0	0	0	0	31	26	40	2.81	6.44	4.48	1.09	55.1097	5.5
2007023191	0	38	1	75	23.44	120	70	0	0	0	0	0	0	15	17	14	0.96	4.23	2.54	1.4	8.44283	5.19
2007023207	0	31	2	62	17.72	100	70	0	0	0	0	0	0	18	19	11	0.73	3.87	1.87	1.63	1.33619	5.02
2007023211	0	43	2	66	20.7	100	70	0	0	0	0	0	0	11	18	9	1.12	4.22	2.32	1.62	3.19276	5.36
2007023315	0	48	1	87	24.39	130	95	1	1	0	0	0	0	13	19	38	2.36	4.04	1.9	1.54	48.964	5.49
2007023329	0	48	1	73	23.14	110	70	1	0	0	0	0	0	10	16	16	0.8	3.46	1.92	1.28	6.85472	5.12
2007023404	0	57	1	94	24.72	110	80	1	0	0	0	0	0	31	21	129	1.64	4.52	2.9	1.17	71.2206	5.58
2007023410	0	55	2	86	27.24	100	66	0	0	0	0	0	0	15	16	22	1.64	4.94	3.28	1.3	39.232	4.81
2007023672	0	50	1	75	22.1	110	70	1	0	0	0	0	0	11	17	17	1.27	5.38	3.33	1.63	10.3047	5.51
2007024323	0	66	1	86	23.86	140	90	0	1	0	1	0	0	23	19	29	1.45	6.39	4.53	1.2	30.4409	9.39
2007024470	0	39	2	60	18.12	110	70	0	0	0	0	0	0	14	18	9	1.03	3.96	1.75	1.93	1.52428	5.33
2007024486	0	55	1	86	22.99	120	80	1	0	0	0	0	0	89	34	169	4.17	5.26	2.89	0.88	79.0002	5.49
2007024559	0	72	1	82	22.15	140	80	0	1	0	0	0	0	18	20	17	0.92	4.47	3	1.15	10.9768	6.18
2007024561	0	68	1	86	25.62	128	80	0	0	0	0	0	0	13	17	14	1.75	4.1	2.45	1	28.3857	5.09
2007024622	0	42	1	91	27.23	120	70	1	0	0	0	0	0	23	24	37	1.47	5	2.95	1.51	52.3737	5.06
2007025052	0	38	1	78	21.31	125	80	0	0	0	0	0	0	56	29	28	0.94	5.26	2.98	1.95	11.4751	5.19
2007025056	0	40	1	79	20.28	135	90	1	0	0	0	0	0	16	23	20	1.48	5.63	3.7	1.39	12.5398	5.97
2007025059	0	48	1	80	20.83	100	70	1	0	0	0	0	0	30	27	51	1	4.08	1.66	1.73	18.0299	5.27
2007025068	0	38	1	103	29.98	130	80	0	0	0	0	0	0	40	22	48	2.58	4.66	3.01	0.88	86.2503	6.12
2007025247	0	48	1	91	25.99	110	70	1	0	0	0	0	0	22	18	37	1.54	4.74	3.21	1.19	49.1749	5.6
2007025255	0	51	1	79	21.51	116	80	0	0	0	0	0	0	29	24	21	1.83	3.53	1.93	1.05	17.7413	5.37
2007025258	0	45	1	79	21.11	110	70	1	0	0	0	0	0	10	15	14	0.86	6.41	4.61	1.42	6.91161	4.77
2007025684	0	59	1	98	27.36	110	68	0	0	0	0	0	0	27	20	19	1.81	4.88	3.23	1.01	55.0785	5.52
2007026651	0	51	1	90	26.42	110	68	1	0	0	0	0	0	12	16	25	1.16	4.87	3.04	1.33	35.9446	5.08
2007026689	0	55	1	79	23.81	120	80	1	0	0	0	0	0	15	17	17	0.72	5.05	3.19	1.59	9.49213	5.61
2007026770	0	63	2	72	20.44	160	90	0	0	0	0	0	0	15	21	10	1.08	5.85	3.72	1.7	4.35639	4.97
2007026873	0	36	1	86	27	110	65	0	0	0	0	0	0	27	16	19	2.28	3.82	2.04	1.31	43.4823	4.96
2007026887	0	64	1	80	20.2	90	60	0	0	0	0	0	0	24	29	28	1.04	4.8	3.26	1.25	11.9724	6.44
2007026973	0	55	2	69	18.75	110	70	0	0	0	0	0	0	13	16	11	0.52	4.42	2.58	1.67	1.6127	5.11
2007027003	0	43	1	85	23.8	120	80	1	0	0	0	0	0	45	33	89	4.61	4.08	1.85	0.87	73.4913	5.49
2007027246	0	51	1	82	22.79	120	80	0	0	0	0	0	0	23	19	12	1.35	3.98	2.12	1.45	13.1384	5.09
2007027247	0	46	1	80	21.71	110	70	1	0	0	0	0	0	24	21	37	1.29	6.37	4.7	1.2	20.105	5.08
2007027248	0	47	1	75	20.28	100	60	0	0	0	0	0	0	24	24	16	1.05	5.1	3.3	1.35	6.6508	5.09
2007027254	0	44	1	82	24.51	110	70	0	0	0	0	0	0	26	26	22	1.33	3.88	2.01	1.4	22.6407	5.21
2007027255	0	50	1	92	27.38	120	80	1	0	0	0	0	0	19	15	24	1.73	4.57	2.98	0.92	50.3319	5.54
2007027258	0	33	1	84	24.06	110	70	0	0	0	0	0	0	34	27	12	1.32	4.5	2.9	1.27	16.4151	4.53
2007027259	0	46	1	77	20.81	135	75	0	0	0	0	0	0	15	17	16	1.39	5.28	2.96	1.73	10.0235	5.4
2007027286	0	50	1	80	22.15	90	60	1	0	0	0	0	0	13	16	12	0.63	3.49	1.86	1.35	5.67833	5.07
2007027345	0	50	1	90	27.79	120	80	0	0	0	0	0	0	28	23	31	1.31	4.1	2.7	1.18	47.0784	5.6
2007027347	0	46	2	65	19.14	110	70	0	0	0	0	0	0	9	16	11	0.56	3.56	2.06	1.27	1.48008	4.72
2007027356	0	57	1	79	22.38	130	80	0	0	0	0	0	0	36	32	30	1.65	5.31	3.59	1.3	22.1727	5
2007027464	0	47	1	78	20.2	120	70	1	0	0	0	0	0	16	20	16	1.51	5.01	3.47	1.14	10.4566	5.23
2007027471	0	41	1	82	22.53	120	80	0	0	0	0	0	0	23	24	30	0.78	6.03	3.71	1.87	14.3097	4.87
2007027505	0	41	1	89	25.13	110	80	0	0	0	0	0	0	60	33	66	1.65	5.27	3.67	1.19	55.5455	5.28
2007027533	0	43	1	84	23.97	110	80	1	0	0	0	0	0	17	24	18	0.91	2.5	1.08	1.16	15.4008	4.76
2007027541	0	55	1	77	20.9	105	70	1	0	0	0	0	0	11	13	16	0.94	4.42	2.92	1.18	7.20983	4.87
2007027544	0	50	1	74	20.62	115	75	1	0	0	0	0	0	12	14	20	0.89	3.88	2.43	1.12	6.63172	5.3
2007027546	0	52	1	69	19.05	98	60	1	0	0	0	0	0	17	24	19	1.13	5.13	2.99	1.82	5.03442	4.64
2007027642	0	45	1	79	24.17	110	70	1	0	0	0	0	0	19	24	51	1.76	4.14	2.61	1.21	36.2548	4.3
2007027905	0	58	1	92	26.87	120	85	0	0	0	0	0	0	22	21	69	2.32	5.61	3.52	1.46	72.7165	6.51
2007028422	0	52	1	68	17.04	100	65	1	0	0	0	0	0	19	20	20	0.95	4.55	2.63	1.56	3.23539	5.13
2007028439	0	42	1	93	22.69	100	70	0	0	0	0	0	0	24	21	34	2.4	3.53	1.55	1	49.4103	4.99
2007028440	0	49	1	83	25.46	110	70	0	0	0	0	0	0	92	66	76	2.37	5.16	3.31	1.01	59.7965	5.58
2007028444	0	39	1	82	23.13	100	70	0	0	0	0	0	0	17	17	8	0.92	4.78	3.38	1.09	7.59915	5.6
2007028445	0	33	1	89	24.26	130	90	0	0	0	0	0	0	18	16	14	1.8	3.45	2.12	0.89	28.3208	5.13
2007028452	0	48	1	84	23.94	110	80	1	0	0	0	0	0	20	24	41	0.91	3.2	1.75	0.99	24.6639	5.03
2007028765	0	63	1	93	24.8	120	80	0	0	0	0	0	0	36	22	14	1.47	4.72	3.34	0.85	30.2684	5.62
2007028851	0	64	1	92	29.45	105	80	1	0	0	0	0	0	33	22	95	1.32	4.73	3.32	1.01	73.7123	6.03
2007028855	0	62	1	85	21.36	135	82	0	0	0	0	0	0	17	18	38	1.04	4.26	2.92	1.07	20.5945	5.01
2007028925	0	63	1	91	27.35	155	80	0	1	0	0	0	0	58	34	48	1.33	5.93	3.99	1.37	55.0626	6.29
2007029104	0	72	1	78	20.66	130	80	0	0	0	0	0	0	13	18	13	0.45	4.17	2.82	1.18	3.27248	5.69
2007029442	0	40	1	86	24.34	120	84	1	0	0	0	0	0	47	29	52	3.31	4.8	2.9	1	60.9735	4.79
2007029473	0	46	1	74	21.54	100	70	1	0	0	0	0	0	15	17	16	0.9	5.12	3.89	0.94	6.49868	5.01
2007029497	0	39	1	79	23.6	130	84	0	0	0	0	0	0	18	20	12	0.77	3.85	2.77	1.02	7.79693	4.55
2007029551	0	65	1	91	25.62	130	80	1	0	0	0	0	0	21	19	29	1.58	4.72	3.17	1.33	44.1538	5.68
2007029559	0	48	1	78	23.88	120	80	0	0	0	0	0	0	12	17	12	0.68	3.6	2.05	1.42	6.89585	5.18
2007029560	0	54	1	73	20.42	120	85	0	0	0	0	0	0	29	25	25	0.99	3.74	2.17	1.28	7.84358	5.09
2007029798	0	42	1	85	25.38	110	70	1	0	0	0	0	0	15	19	50	1.41	6.32	4.3	1.58	42.4665	4.99
2007030027	0	66	1	98	27.93	140	80	0	0	0	0	0	0	21	21	26	1.68	4.23	2.81	0.96	60.7603	6.21
2007030679	0	63	2	80	22.53	130	70	0	0	0	0	0	0	15	17	22	9.22	3.57	0.99	0.6	55.8546	5.55
2007030680	0	70	1	85	24.46	100	60	1	0	0	0	0	0	20	21	32	1.73	4.34	2.43	1.4	36.4231	4.95
2007030862	0	42	1	79	22.04	100	62	0	0	0	0	0	0	25	27	37	0.68	4.64	3.21	1.28	11.9509	5.37
2007031123	0	41	1	84	21.95	100	64	1	0	0	0	0	0	28	19	78	1.59	5.1	3.15	1.67	40.1399	5.51
2007031326	0	30	1	72	19.76	110	70	0	0	0	0	0	0	27	22	14	0.87	3.69	2.07	1.23	4.1171	5.34
2007031342	0	43	1	73	20.01	110	70	0	0	0	0	0	0	15	18	17	2.31	4.2	2.65	1.04	12.0234	4.82
2007031343	0	32	1	75	22.53	135	85	0	0	0	0	0	0	26	23	18	0.63	4.24	2.15	1.95	6.11624	4.43
2007031344	0	32	1	74	21.22	125	70	0	0	0	0	0	0	13	18	17	0.53	3.98	2.17	1.65	4.02347	4.75
2007031357	0	37	1	97	26.44	110	70	0	0	0	0	0	0	28	19	22	0.27	2.64	0.92	1.66	15.6433	5.44
2007031363	0	33	1	87	26.81	135	80	0	0	0	0	0	0	44	29	24	1.66	4.08	2.47	1.08	40.8465	5.3
2007031365	0	47	1	81	22.73	120	90	1	1	0	0	0	0	25	22	40	1.83	3.8	2.36	0.91	31.0936	5.43
2007031366	0	47	1	73	19.5	120	80	1	0	0	0	0	0	22	21	39	1.11	4.26	2.66	1.26	10.309	4.93
2007031367	0	49	1	84	25.4	150	90	1	1	0	0	0	0	31	23	27	2.35	4.61	2.92	0.95	42.3242	4.83
2007031372	0	49	1	70	17.3	110	70	1	0	0	0	0	0	12	16	23	0.74	4.27	2.41	1.48	3.24925	4.53
2007031373	0	41	1	74	19.93	130	80	1	0	0	0	0	0	15	16	16	1.47	3.92	2.06	1.48	8.14653	4.53
2007031374	0	48	1	76	21.78	110	70	0	0	0	0	0	0	15	19	11	0.45	3.89	1.59	2.02	3.05722	4.68
2007031376	0	50	1	80	21.82	125	90	0	1	0	0	0	0	65	34	44	1.86	3.23	1.64	0.98	29.084	5.6
2007031377	0	36	1	89	27.51	120	80	1	0	0	0	0	0	13	19	21	1.35	4.04	2.66	0.97	38.7012	5.36
2007031380	1	56	1	91	25.52	130	70	1	0	0	1	0	0	33	22	68	3.16	4.35	2.39	1.09	73.568	11.68
2007031381	0	57	1	80	21.87	102	70	1	0	0	0	0	0	16	17	21	1.25	4.71	3.24	1.11	14.2559	4.77
2007031384	0	42	1	67	17.14	120	80	1	0	0	0	0	0	17	19	18	1.12	3.51	1.17	1.96	3.36993	4.66
2007031386	0	42	1	80	22.79	120	80	0	0	0	0	0	0	17	20	15	1.07	3.54	2.03	1.15	11.344	5.49
2007031402	1	60	1	94	27.72	140	100	1	1	0	0	0	1	25	19	39	1.46	5.14	3.66	1.03	58.7447	5.49
2007031413	0	57	1	90	25.5	110	70	0	0	0	0	0	0	10	15	34	1.41	4.29	2.7	1.13	42.5832	5.12
2007031418	0	32	1	77	20.76	115	75	0	0	0	0	0	0	30	23	24	3.1	5.7	3.35	1.29	24.1214	5.02
2007031423	0	51	1	84	23.81	125	80	1	0	0	0	0	0	33	25	114	3.06	5.07	3.13	1.29	68.0329	4.92
2007031427	0	58	1	85	26.93	130	85	0	0	0	0	0	0	89	42	46	1.14	4.78	2.86	1.53	41.3227	6.16
2007031444	0	33	1	76	20.69	110	70	1	0	0	0	0	0	20	18	13	0.59	3.42	1.65	1.53	3.80509	4.49
2007031447	0	36	1	75	22.29	110	70	0	0	0	0	0	0	13	22	14	3.87	4.61	2.18	0.97	22.8828	5.21
2007031448	0	42	1	81	21.27	110	70	1	0	0	0	0	0	18	19	25	2.4	5.78	3.95	1.2	25.3934	5.04
2007031451	0	52	1	90	23.91	110	70	1	0	0	0	0	0	11	25	22	2.49	4.38	2.9	0.91	42.7886	5.34
2007031454	0	54	1	89	22.16	145	92	1	1	0	0	0	0	13	21	51	0.85	4.27	2.74	1.23	26.7502	4.9
2007031455	0	56	1	100	28.83	132	90	1	0	0	0	0	0	76	35	37	1.64	4.21	2.92	1	71.0684	5.48
2007031534	0	55	1	82	26.03	110	80	1	0	0	1	0	0	11	18	16	1.48	5.56	3.6	1.32	24.1542	7.39
2007031535	0	56	2	66	20.45	110	65	0	0	0	0	0	0	21	20	11	0.76	5.35	3.1	1.86	2.4794	5.2
2007031778	0	47	2	64	18.33	95	65	0	0	0	0	0	0	17	19	35	0.74	3.9	2.17	1.41	3.67176	4.77
2007032127	0	50	1	79	23.65	100	65	0	0	0	0	0	0	13	13	19	1.15	5.12	3.47	1.28	14.7909	4.87
2007032131	0	51	1	79	21.59	95	60	0	0	0	0	0	0	18	18	21	1.53	4.07	2.61	0.94	15.5318	5.06
2007032169	0	57	1	89	25.25	120	80	0	0	0	0	0	0	17	16	14	1.13	4.49	2.86	1.19	22.5363	6.47
2007032266	0	37	1	71	20.44	110	70	0	0	0	0	0	0	20	22	12	0.4	3.42	1.92	1.38	1.87497	5.17
2007032703	0	62	1	93	27.31	120	80	1	0	0	0	0	0	18	26	28	4.05	4.44	2.62	0.97	72.668	5.38
2007032716	0	50	1	81	23.34	108	70	0	0	0	0	0	0	21	21	20	1.75	4.55	3.27	0.96	22.2486	5.46
2007032734	0	65	1	74	21.51	120	80	0	0	0	0	0	0	13	19	40	1.62	5.13	3.41	1.27	18.9619	6.24
2007032889	0	39	1	89	24.34	110	70	0	0	0	0	0	0	28	25	32	1.14	4.07	2.84	0.74	31.8816	5.67
2007032892	0	40	1	72	21.61	90	60	0	0	0	0	0	0	23	19	27	0.63	3.93	1.78	1.67	6.14066	5.24
2007032904	0	42	1	79	20.66	100	60	0	0	0	0	0	0	20	19	18	3.03	4.35	2.35	1.04	21.7166	4.95
2007032906	0	42	2	69	21.23	90	60	0	0	0	0	0	0	13	19	10	1.02	4.59	2.24	1.99	3.94433	4.76
2007033064	0	43	1	82	22.93	110	70	0	0	0	0	0	0	13	18	17	1.25	3.58	1.94	1.34	15.5438	5.83
2007033072	0	61	1	90	26.25	110	72	0	0	0	0	0	0	14	17	16	1.7	4.93	3.46	1.04	36.4106	5.5
2007033449	0	58	1	87	24.44	146	100	0	1	0	0	0	0	40	23	151	2.26	5.53	3.61	1.18	71.3994	5.25
2007033462	0	53	1	88	27.34	110	70	0	0	0	0	0	0	16	21	17	1.01	5.14	3.2	1.4	27.5927	4.87
2007033465	0	47	2	65	21.37	110	70	0	0	0	0	0	0	10	15	15	0.76	4.71	2.88	1.51	3.31028	4.62
2007033467	0	50	2	77	25.28	95	60	0	0	0	0	0	0	11	13	9	1.46	3.87	2.65	0.85	12.5695	5.64
2007033570	0	48	1	92	25.34	110	70	0	0	0	0	0	0	14	16	29	0.85	4.62	3.37	1.02	30.7539	4.79
2007033571	0	46	2	74	23.34	110	70	0	0	0	0	0	0	15	17	13	1.12	4.78	2.63	1.78	8.65228	4.63
2007033951	0	35	1	86	24.84	120	80	0	0	0	0	0	0	80	30	35	3.3	3.65	2.2	0.57	55.6893	5.26
2007033952	0	59	1	84	23.54	115	80	1	0	0	0	0	0	19	23	16	1.18	3.66	2.16	0.94	16.7949	5.02
2007033955	0	55	1	95	26.23	130	80	0	0	0	0	0	0	54	28	95	1.63	6.28	4.51	1.09	71.9811	5.36
2007033965	0	56	1	82	20.93	120	76	1	0	0	0	0	0	26	25	60	1.59	4.84	2.9	1.41	30.242	5.76
2007033969	0	56	1	100	27.81	120	90	0	0	0	0	0	0	29	33	29	5.18	4.86	2.48	0.96	84.2648	5.91
2007034072	0	60	1	87	24.74	110	80	0	0	0	0	0	1	17	22	38	2.73	5.4	3.31	1.45	53.6435	5.1
2007034203	0	55	1	89	23.57	110	75	0	0	0	0	0	0	20	25	18	3.2	4.08	1.99	0.92	42.6598	5.69
2007034586	0	59	1	90	26.06	100	70	1	0	0	0	0	1	22	21	33	3.58	5.01	2.94	0.91	65.5997	6.09
2007034632	0	41	1	79	25.1	110	78	0	0	0	0	0	0	49	27	65	0.86	4.85	3.35	1.3	28.022	5.51
2007034766	0	42	1	88	26.82	120	80	0	0	0	0	0	0	26	23	59	7.87	5.41	1.77	0.85	85.9724	5.5
2007034767	0	51	1	75	23.32	110	70	1	0	0	0	0	0	20	22	29	1.59	5.93	4.12	1.35	19.8355	5.71
2007034768	0	43	1	71	21.19	110	70	0	0	0	0	0	0	16	18	14	1.21	5.06	3.51	1.14	6.36952	4.93
2007034783	0	40	2	80	21.34	120	80	0	0	0	0	0	0	16	21	10	0.85	4.08	2.42	1.39	5.90719	5.92
2007034996	0	55	1	88	25.4	100	60	1	0	0	0	0	0	13	16	37	1.33	4.47	2.96	1.25	39.8018	5.11
2007035284	0	56	1	93	28.09	130	80	0	0	0	0	0	0	27	22	38	0.86	4.1	2.21	1.56	45.7308	4.7
2007035540	0	55	1	83	22.49	100	60	1	0	0	0	0	0	11	17	18	1.31	3.93	2.31	1.25	16.5894	5.44
2007035543	1	59	1	98	27.14	160	100	1	1	0	1	0	0	52	35	46	1.21	3.24	1.86	0.94	60.4521	8.79
2007035545	0	45	1	89	24.62	125	85	1	0	0	0	0	0	51	28	50	1.5	3.93	2.72	0.88	46.5474	5.59
2007035551	0	60	1	75	19.61	140	82	1	1	0	1	0	0	21	22	11	1.07	4.16	2.52	1.21	4.8072	8.12
2007035646	0	42	2	76	23.05	120	70	0	0	0	0	0	0	30	18	20	1.51	5.85	4.01	1.49	15.4842	5.81
2007036069	0	48	1	80	24.5	120	90	0	1	0	0	0	0	28	25	24	1.66	4.25	2.87	1	25.685	4.82
2007036105	0	45	1	89	23.81	120	80	0	0	0	0	0	0	52	38	25	1.4	5.26	3.81	1.11	30.6965	6.49
2007036487	0	56	1	78	25.85	140	90	1	1	0	0	0	0	13	15	18	1.19	5.59	3.91	1.16	18.1751	4.94
2007036492	0	51	1	70	20.57	120	80	0	0	0	0	0	0	11	16	24	1.58	4.58	2.85	1.3	10.1038	4.75
2007036497	0	47	1	90	25.88	110	80	0	0	0	0	0	0	12	22	20	2.65	5.53	3.17	1.5	49.3567	5.92
2007036589	0	50	1	88	23.46	150	100	1	1	0	0	0	0	13	17	52	1.03	3.74	2.47	1.08	33.5672	5.05
2007037134	0	70	2	103	33.28	135	80	0	0	0	0	0	0	27	26	35	1.28	5.89	3.67	1.58	80.2211	6.42
2007037458	0	55	1	73	20.38	110	80	0	0	0	0	0	0	22	22	22	1.1	4.35	2.69	1.28	7.86576	5.1
2007037460	1	63	1	99	30.64	125	90	0	1	0	0	0	0	38	29	71	3.86	5.33	2.69	1.2	91.5367	5.8
2007037474	0	61	1	86	21.07	110	70	1	0	0	0	0	0	15	20	22	1.04	4.4	2.44	1.66	15.0681	5.07
2007037479	0	51	1	90	25.76	100	70	0	0	0	0	0	0	44	21	18	1.58	5.51	3.93	1.19	35.1855	5.38
2007037481	0	59	1	79	20.1	100	70	1	0	0	0	0	0	19	22	17	1.33	5.66	4.18	1.16	10.1031	5.06
2007037989	0	55	2	78	24.04	120	75	0	0	0	0	0	0	13	18	20	1.2	4.88	2.89	1.42	15.8091	5.14
2007037996	0	53	1	79	20.93	135	90	1	1	0	0	0	0	104	73	46	2.36	4.17	2.12	1.2	30.8059	4.92
2007037997	0	32	1	75	19.94	100	60	1	0	0	0	0	0	13	19	10	0.51	3.89	2.15	1.51	2.37873	5.04
2007037999	0	34	1	75	22.14	118	70	1	0	0	0	0	0	13	19	9	0.54	3.79	2.17	1.36	3.13738	5.68
2007038000	0	33	1	72	18.27	100	62	1	0	0	0	0	0	15	20	20	1.11	5.1	2.68	1.86	5.38181	4.93
2007038001	0	60	1	89	26.67	110	72	1	0	0	0	0	0	34	28	32	2.32	7.31	5.29	0.95	56.0156	6.43
2007038005	0	54	1	78	22.07	100	60	0	0	0	0	0	0	20	22	15	0.96	3.97	2.37	1.14	8.58385	5.22
2007038007	0	51	1	87	26.12	105	80	1	0	0	0	0	0	27	25	269	3.57	3.3	1.43	0.74	88.066	5.06
2007038483	0	33	2	59	16.82	90	60	0	0	0	0	0	0	10	21	13	0.51	4.27	2.09	1.87	0.809942	5.65
2007038971	0	41	2	77	22.18	102	92	0	0	0	0	0	0	10	16	10	0.58	4.92	2.94	1.71	4.0133	5.14
2007038972	0	58	2	89	23.14	136	80	0	0	0	0	0	0	12	19	13	1.67	5.17	3.22	1.38	22.989	5.61
2007038975	0	41	2	71	21.23	100	70	0	0	0	0	0	0	15	23	13	0.93	5.59	3.15	1.99	4.80485	5.38
2007038976	0	47	2	72	22.56	100	70	0	0	0	0	0	0	17	19	13	0.57	4.9	3.24	1.26	3.86062	5.69
2007038977	0	38	2	103	33.87	120	70	0	0	0	0	0	0	52	42	17	1.3	4.92	3.25	1.26	72.6803	4.86
2007038990	0	56	1	86	21.95	105	70	0	0	0	0	0	0	15	19	30	2.68	4.73	2.73	1.14	38.1744	5.64
2007039001	0	51	1	80	23.14	120	70	1	0	0	0	0	0	18	18	25	0.76	4.42	2.97	1.19	12.2747	5.1
2007039101	0	58	1	86	23.08	86	60	0	0	0	0	0	0	13	16	11	1.02	4.86	3.31	0.99	12.2812	6.05
2007039207	0	49	1	92	27.08	120	80	1	0	0	0	0	0	61	34	70	1.09	4.85	3.15	1.24	57.4423	5.18
2007039575	0	67	1	96	25.39	116	78	0	0	0	0	0	0	24	25	14	1.17	4.08	2.45	1.38	30.7663	5.19
2007039578	0	49	1	81	24.44	110	68	1	0	0	0	0	0	30	27	34	1.57	4.45	2.56	1.38	30.5597	5.11
2007040320	0	50	1	88	23.77	110	70	0	0	0	0	0	0	26	27	19	0.81	5.07	2.69	1.9	16.9183	5.56
2007040326	0	57	1	91	25.51	120	76	0	0	0	0	0	0	59	44	63	3.44	5.4	2.92	1.18	74.0452	6.46
2007040444	0	50	1	86	24.77	120	70	1	0	0	0	0	0	15	22	22	21.03	7.41	1.17	0.72	83.8951	5.52
2007040445	0	47	2	73	20.45	110	80	0	0	0	0	0	0	14	17	14	0.89	4.53	2.81	1.33	4.84569	5.48
2007040446	0	55	1	76	18.37	100	80	1	0	0	0	0	0	14	18	20	0.95	3.4	2.03	1.05	5.79072	4.62
2007040452	0	49	2	88	22.58	110	70	0	0	0	0	0	0	11	20	20	1.25	5.15	2.99	1.69	21.3067	5.54
2007040842	0	60	1	109	32	110	80	1	0	0	0	0	0	17	27	20	3.52	3.29	2.48	0.71	89.1146	5.76
2007040866	0	56	1	83	22.49	100	60	1	0	0	0	0	0	29	28	93	1.19	4.31	2.92	1.18	37.1111	5.76
2007040868	0	29	2	66	18.29	94	50	0	0	0	0	0	0	9	18	10	0.69	3.92	2.09	1.61	1.57847	4.62
2007040869	0	51	1	96	28.08	110	70	1	0	0	0	0	0	67	30	74	2.85	3.98	2.16	0.93	83.2965	5.65
2007040882	0	53	1	84	22.79	120	82	1	0	0	0	0	0	16	23	31	1.46	4.83	3.48	1.08	26.3728	5.28
2007040931	0	48	1	78	22.41	100	66	0	0	0	0	0	0	30	27	21	0.98	4.47	2.61	1.57	11.3343	5.03
2007041190	0	41	1	82	22.05	140	90	1	1	0	0	0	0	16	19	27	1.06	4.22	2.82	1.24	16.2485	4.7
2007041444	0	48	2	71	20.24	100	70	0	0	0	0	0	0	13	19	13	1.06	4.61	2.67	1.72	4.7461	4.94
2007041657	0	42	1	79	22.23	110	80	0	0	0	0	0	0	17	21	20	1.61	4.96	3.08	1.34	16.9245	5.46
2007041734	0	53	2	73	22.77	120	80	0	0	0	0	0	0	12	18	11	1.05	4.27	2.85	1.19	6.47348	5.67
2007041811	0	61	1	86	25.91	130	96	0	0	0	0	0	0	28	28	18	2.45	3.85	2.06	0.9	40.5163	5.16
2007042366	0	54	1	97	28.73	108	70	1	0	0	0	0	0	71	44	58	1.83	4.6	3.18	1.06	76.0065	6.06
2007042367	0	50	1	86	22.99	110	65	1	0	0	0	0	0	26	19	26	0.97	4.29	3.02	0.98	19.6415	5.49
2007042369	0	66	1	76	20.21	90	60	0	0	0	0	0	1	16	26	16	1.66	3.95	2.29	1	10.323	5.38
2007042374	0	70	1	74	19.96	128	80	1	0	0	0	0	1	10	20	14	1.05	5.04	3.31	1.34	5.54637	5.77
[truncated: 369 more rows]
